# Supplementary material for: Sex differences in microRNA-mRNA networks: examination of novel epigenetic programming mechanisms in the sexually dimorphic neonatal hypothalamus
Source: Biol Sex Differ. 2017 Aug 15;8:27. doi: 10.1186/s13293-017-0149-3 (PMC5558756; doi:10.1186/s13293-017-0149-3)
Supplement: Additional file 1: Table S1. — Ago HITS-CLIP identified connections between sex-biased miRNA and their target genes (robust Ago footprints). (CSV 542 kb) [file 13293_2017_149_MOESM1_ESM.csv]

miRNA	Gene target	Gene target (RefSeq accession)	Ago footprint start point (bp)	Ago footprint footscore (RPM)
mmu-let-7a-2-3p	Mon1b	NM_001048143	2243	9195
mmu-let-7a-2-3p	Nos2	NM_010927	2151	7612
mmu-let-7a-2-3p	Lzts2	NM_001130525	1253	6934
mmu-let-7a-2-3p	Rxrg	NM_009107	308	4509
mmu-let-7a-2-3p	Igfbp6	NM_008344	497	4190
mmu-let-7a-2-3p	Krt222	NM_172946	1630	3347
mmu-let-7a-2-3p	Calcrl	NM_018782	2804	2505
mmu-let-7a-2-3p	Rnf38	NM_001038993	4015	2454
mmu-let-7a-2-3p	Ppl	NM_008909	988	2305
mmu-let-7a-2-3p	Frmpd3	NM_177750	1371	1591
mmu-let-7a-2-3p	Rpl19	NM_001159483	632	1550
mmu-let-7a-2-3p	1810026J23Rik	NM_178619	2253	1285
mmu-let-7a-2-3p	Tanc2	NM_181071	11754	1227
mmu-let-7a-2-3p	Ankrd11	NM_001081379	2891	1175
mmu-let-7a-2-3p	5930434B04Rik	NM_001243240	1814	1157
mmu-let-7a-2-3p	Prss54	NM_027640	6	1070
mmu-let-7a-2-3p	Ankrd9	NM_175207	1475	1031
mmu-let-7a-2-3p	Arid3b	NM_019689	783	1019
mmu-let-7a-2-3p	Gpc1	NM_016696	3397	1013
mmu-let-7a-2-3p	Gcsh	NM_026572	1038	988
mmu-let-7a-2-3p	Tti1	NM_029282	15	961
mmu-let-7a-2-3p	Rnf144b	NM_001170643	2855	921
mmu-let-7a-2-3p	Ube3a	NM_001033962	3636	882
mmu-let-7a-2-3p	Nos1	NM_008712	3984	879
mmu-let-7a-2-3p	Zcchc7	NM_138590	1865	868
mmu-let-7a-2-3p	Zyg11b	NM_001033634	3893	864
mmu-let-7a-2-3p	Pmpcb	NM_028431	1132	861
mmu-let-7a-2-3p	Heatr5a	NM_177171	4314	857
mmu-let-7a-2-3p	2610305D13Rik	NM_145078	357	856
mmu-let-7a-2-3p	Kcnj6	NM_001025590	2127	839
mmu-let-7a-2-3p	Elk4	NM_007923	1751	835
mmu-let-7a-2-3p	Clu	NM_013492	1701	830
mmu-let-7a-2-3p	Gsdmd	NM_026960	1123	827
mmu-let-7a-2-3p	Eepd1	NM_026189	1372	821
mmu-let-7a-2-3p	Raph1	NM_001045513	4530	820
mmu-let-7a-2-3p	Fancm	NM_178912	1278	818
mmu-let-7a-2-3p	Herc2	NM_010418	14834	794
mmu-let-7a-2-3p	Ankrd36	NM_023816	1948	784
mmu-let-7a-2-3p	Naa30	NM_001081430	3739	784
mmu-let-7a-2-3p	Mef2b	NM_001045484	704	692
mmu-let-7a-2-3p	Nr0b2	NM_011850	991	681
mmu-let-7a-2-3p	Kcnj6	NM_010606	2353	677
mmu-let-7a-2-3p	Pkd1l3	NM_001039700	393	673
mmu-let-7a-2-3p	Ghrhr	NM_001003685	1001	647
mmu-let-7a-2-3p	A630055G03Rik	NM_001162932	1744	643
mmu-let-7c-2-3p	Fkbp6	NM_033571	1180	13109
mmu-let-7c-2-3p	Hdac9	NM_024124	4046	4184
mmu-let-7c-2-3p	Plxna4	NM_175750	5452	3625
mmu-let-7c-2-3p	Kbtbd8	NM_001008785	1922	1943
mmu-let-7c-2-3p	Ptcra	NM_011195	1182	1461
mmu-let-7c-2-3p	42255	NM_033144	3522	1398
mmu-let-7c-2-3p	Lyrm5	NM_001163628	1134	1367
mmu-let-7c-2-3p	Mpdz	NM_010820	6458	1311
mmu-let-7c-2-3p	Phf14	NM_029404	7314	1157
mmu-let-7c-2-3p	Tas2r138	NM_001001451	801	1141
mmu-let-7c-2-3p	Tmtc3	NM_001033332	2407	1127
mmu-let-7c-2-3p	Atrx	NM_009530	9931	1045
mmu-let-7c-2-3p	Ets2	NM_011809	2108	1028
mmu-let-7c-2-3p	Dsp	NM_023842	4545	974
mmu-let-7c-2-3p	Klf8	NM_173780	2541	928
mmu-let-7c-2-3p	Brdt	NM_054054	3907	860
mmu-let-7c-2-3p	Tmem64	NM_181401	1344	846
mmu-let-7c-2-3p	Cnksr3	NM_172546	2350	811
mmu-let-7c-2-3p	Ebf3	NM_001113414	3709	806
mmu-let-7c-2-3p	D19Bwg1357e	NM_177474	2708	794
mmu-let-7c-2-3p	Dync2h1	NM_029851	1138	773
mmu-let-7c-2-3p	Chrm1	NM_001112697	4477	740
mmu-let-7c-2-3p	Il5ra	NM_008370	3161	735
mmu-let-7c-2-3p	Trim65	NM_178802	2133	729
mmu-let-7c-2-3p	Prex2	NM_029525	1432	698
mmu-let-7c-2-3p	Higd1a	NM_019814	1313	642
mmu-let-7c-2-3p	Scai	NM_178778	9984	641
mmu-miR-101a-3p	Snrpn	NM_001082961	1911	9462
mmu-miR-101a-3p	Snurf	NM_033174	1849	9462
mmu-miR-101a-3p	Iqgap2	NM_027711	5153	8081
mmu-miR-101a-3p	Igdcc4	NM_020043	4153	4337
mmu-miR-101a-3p	Mcf2l	NM_001159485	2263	2800
mmu-miR-101a-3p	Fam55d	NM_172921	2839	2322
mmu-miR-101a-3p	Rab6a	NM_001163663	2970	2018
mmu-miR-101a-3p	Stk25	NM_021537	1911	1870
mmu-miR-101a-3p	Crip2	NM_024223	866	1468
mmu-miR-101a-3p	Wdr93	NM_001037927	1531	1343
mmu-miR-101a-3p	Vapb	NM_019806	2997	1280
mmu-miR-101a-3p	Arhgef11	NM_001003912	5152	1265
mmu-miR-101a-3p	Calr	NM_007591	1055	1197
mmu-miR-101a-3p	Ppp2r5e	NM_012024	2027	1052
mmu-miR-101a-3p	Hipk3	NM_001145824	5778	1037
mmu-miR-101a-3p	Map2k4	NM_009157	1615	946
mmu-miR-101a-3p	Efna2	NM_007909	1001	932
mmu-miR-101a-3p	Gzf1	NM_028986	3983	903
mmu-miR-101a-3p	Jag1	NM_013822	617	899
mmu-miR-101a-3p	Nr2f6	NM_010150	985	887
mmu-miR-101a-3p	Capn8	NM_001145806	1737	876
mmu-miR-101a-3p	Fto	NM_011936	3481	867
mmu-miR-101a-3p	Fbxw17	NM_175401	365	866
mmu-miR-101a-3p	A930038C07Rik	NM_172399	2821	859
mmu-miR-101a-3p	Ppp3r1	NM_024459	1420	855
mmu-miR-101a-3p	Sema5a	NM_009154	2886	846
mmu-miR-101a-3p	Gphn	NM_145965	1116	789
mmu-miR-101a-3p	Tmed8	NM_001033475	3826	682
mmu-miR-101a-3p	G2e3	NM_001015099	3808	681
mmu-miR-101a-3p	Cdk9	NM_130860	1926	678
mmu-miR-101a-3p	Cisd2	NM_025902	526	672
mmu-miR-101a-3p	Ubr3	NM_001081548	3776	671
mmu-miR-101a-3p	Rdh12	NM_030017	126	662
mmu-miR-101a-3p	Pggt1b	NM_172627	1312	648
mmu-miR-101a-3p	Fam174b	NM_001162532	1647	634
mmu-miR-101a-3p	Ptprd	NM_001014288	3449	623
mmu-miR-10b-3p	Sel1l	NM_001039089	398	3430
mmu-miR-10b-3p	Sox17	NM_011441	652	1911
mmu-miR-10b-3p	Ttc13	NM_145607	917	1911
mmu-miR-10b-3p	Zfp42	NM_009556	753	1404
mmu-miR-10b-3p	Lrp2	NM_001081088	12793	1046
mmu-miR-10b-3p	Vmn2r59	NM_001105056	1231	1025
mmu-miR-10b-3p	Vmn2r60	NM_001105057	1231	1025
mmu-miR-10b-3p	Wnt16	NM_053116	843	1003
mmu-miR-10b-3p	Arl6	NM_019665	1025	982
mmu-miR-10b-3p	Fbxl5	NM_001159963	978	855
mmu-miR-10b-3p	Cmtm2a	NM_027022	820	836
mmu-miR-10b-3p	Ugt2b1	NM_152811	178	800
mmu-miR-10b-3p	Arrb1	NM_177231	6276	794
mmu-miR-10b-3p	Mtfp1	NM_026443	997	786
mmu-miR-10b-3p	Znrf1	NM_001168621	1844	769
mmu-miR-10b-3p	Nceh1	NM_178772	1868	718
mmu-miR-10b-3p	Dcp1a	NM_133761	5269	704
mmu-miR-10b-3p	Rnf43	NM_172448	3630	681
mmu-miR-10b-3p	Olfr332	NM_001011770	1531	678
mmu-miR-10b-3p	5031439G07Rik	NM_001033273	1419	673
mmu-miR-10b-3p	Pknox2	NM_001029838	2057	647
mmu-miR-1186	Chrnd	NM_021600	2665	11169
mmu-miR-1186	Map3k9	NM_001174107	1823	10536
mmu-miR-1186	Arhgdia	NM_133796	1120	7203
mmu-miR-1186	Foxf2	NM_010225	1963	6519
mmu-miR-1186	Lbp	NM_008489	2166	6304
mmu-miR-1186	Tmed2	NM_019770	1469	5401
mmu-miR-1186	Brsk1	NM_001003920	546	4967
mmu-miR-1186	Tob1	NM_009427	307	3452
mmu-miR-1186	Ibtk	NM_001081282	2078	3112
mmu-miR-1186	2610507B11Rik	NM_001002004	4609	2715
mmu-miR-1186	Tmod2	NM_001038710	9076	2627
mmu-miR-1186	Nbea	NM_030595	10122	2502
mmu-miR-1186	Tns1	NM_027884	8211	2489
mmu-miR-1186	Slc5a12	NM_001003915	1559	2443
mmu-miR-1186	Atn1	NM_007881	2867	2173
mmu-miR-1186	Ipo4	NM_024267	318	2015
mmu-miR-1186	Spnb3	NM_021287	2927	2011
mmu-miR-1186	Prrx1	NM_011127	3374	1839
mmu-miR-1186	Angptl2	NM_011923	1063	1778
mmu-miR-1186	Phyhipl	NM_001162846	1548	1656
mmu-miR-1186	Gatad2b	NM_139304	1453	1555
mmu-miR-1186	Epb4.1	NM_183428	668	1495
mmu-miR-1186	Eefsec	NM_023060	1400	1460
mmu-miR-1186	Camk4	NM_009793	3278	1415
mmu-miR-1186	Ralgps1	NM_175211	690	1368
mmu-miR-1186	Pms1	NM_153556	785	1352
mmu-miR-1186	Myo18b	NM_028901	4043	1337
mmu-miR-1186	Olfr67	NM_013619	248	1332
mmu-miR-1186	1500002O20Rik	NM_028047	398	1314
mmu-miR-1186	3830417A13Rik	NM_027512	1116	1294
mmu-miR-1186	Lrrn4	NM_177303	2179	1292
mmu-miR-1186	Snx13	NM_001014973	518	1288
mmu-miR-1186	Ppp2r1b	NM_028614	2520	1273
mmu-miR-1186	Tmx2	NM_025868	1582	1213
mmu-miR-1186	Synpo2	NM_080451	5531	1194
mmu-miR-1186	Rassf4	NM_178045	689	1131
mmu-miR-1186	Zfp507	NM_177739	2334	1114
mmu-miR-1186	Tmem164	NM_001199360	287	1109
mmu-miR-1186	D630045J12Rik	NM_194061	4499	1108
mmu-miR-1186	Pim1	NM_008842	861	1079
mmu-miR-1186	Efr3a	NM_133766	2035	1024
mmu-miR-1186	Dnajc5	NM_016775	2349	980
mmu-miR-1186	Add2	NM_013458	187	974
mmu-miR-1186	Zbtb38	NM_175537	1516	967
mmu-miR-1186	Plce1	NM_019588	6435	942
mmu-miR-1186	Ano1	NM_001242349	4100	929
mmu-miR-1186	Lims1	NM_001193303	3004	920
mmu-miR-1186	Cd86	NM_019388	1596	919
mmu-miR-1186	Ssbp1	NM_212468	668	904
mmu-miR-1186	Med13	NM_001080931	5103	902
mmu-miR-1186	Cdh4	NM_009867	1673	901
mmu-miR-1186	Ankrd28	NM_001024604	2319	894
mmu-miR-1186	Mdga2	NM_001193266	1293	874
mmu-miR-1186	Zscan12	NM_016684	3308	869
mmu-miR-1186	Tmem211	NM_001033428	1374	865
mmu-miR-1186	Cpne7	NM_170684	1645	861
mmu-miR-1186	Nhsl2	NM_001163610	5683	858
mmu-miR-1186	Pfkp	NM_019703	290	841
mmu-miR-1186	Trim43a	NM_001034906	1499	830
mmu-miR-1186	Trim43c	NM_001177858	1647	830
mmu-miR-1186	1810011H11Rik	NM_001163616	706	826
mmu-miR-1186	Serf2	NM_011354	3011	814
mmu-miR-1186	Nab1	NM_008667	2954	812
mmu-miR-1186	Clasp1	NM_001081276	3125	810
mmu-miR-1186	Dennd3	NM_001081066	1435	809
mmu-miR-1186	Nckap5	NM_001081756	803	797
mmu-miR-1186	Baiap2l1	NM_025833	498	786
mmu-miR-1186	Plcxd3	NM_177355	1097	782
mmu-miR-1186	Pogz	NM_001165948	6534	769
mmu-miR-1186	Mll3	NM_001081383	1277	760
mmu-miR-1186	Prodh2	NM_019546	1578	755
mmu-miR-1186	Lair1	NM_001113474	2925	719
mmu-miR-1186	Ezh1	NM_007970	678	699
mmu-miR-1186	E330017A01Rik	NM_175011	142	688
mmu-miR-1186	Ddx41	NM_134059	2052	681
mmu-miR-1186	Plin3	NM_025836	1645	677
mmu-miR-1186	Cisd2	NM_025902	526	672
mmu-miR-1186	Jakmip2	NM_001163637	2402	671
mmu-miR-1186	Npepps	NM_008942	512	659
mmu-miR-1186	1700024P16Rik	NM_001162980	1800	656
mmu-miR-1186	Slc7a13	NM_028746	157	653
mmu-miR-1186	Mtap1s	NM_173013	3040	644
mmu-miR-1186	Inpp5a	NM_001127363	2511	644
mmu-miR-1186	Pqlc3	NM_172574	946	638
mmu-miR-1186	Ceacam19	NM_177036	872	635
mmu-miR-1186	42255	NM_033144	2946	627
mmu-miR-1186	Ezr	NM_009510	2170	625
mmu-miR-1186b	Otog	NM_013624	8906	9602
mmu-miR-1186b	Kcnj16	NM_010604	2757	7800
mmu-miR-1186b	Arhgdia	NM_133796	1120	7203
mmu-miR-1186b	Tmod2	NM_001038710	9076	2627
mmu-miR-1186b	Srp72	NM_025691	2050	1926
mmu-miR-1186b	Ncs1	NM_019681	2806	1676
mmu-miR-1186b	Arhgap29	NM_172525	3625	1664
mmu-miR-1186b	Brms1l	NM_001037756	2182	1520
mmu-miR-1186b	Zbtb34	NM_001085507	3681	1377
mmu-miR-1186b	Rbm41	NM_001172147	1673	1353
mmu-miR-1186b	Dscr3	NM_007834	1528	1275
mmu-miR-1186b	Tardbp	NM_001003898	3154	1236
mmu-miR-1186b	Jmy	NM_021310	5418	1214
mmu-miR-1186b	Zfp871	NM_172458	7226	1142
mmu-miR-1186b	Tmem110	NM_028839	1642	1140
mmu-miR-1186b	BC053749	NM_183321	819	1140
mmu-miR-1186b	Fmr1	NM_008031	607	1138
mmu-miR-1186b	Zfp606	NM_001039951	442	1092
mmu-miR-1186b	Arl6	NM_019665	1025	982
mmu-miR-1186b	Phip	NM_001081216	10012	973
mmu-miR-1186b	Nhsl2	NM_001163610	5683	858
mmu-miR-1186b	Pnp	NM_013632	2140	856
mmu-miR-1186b	Ppp3r1	NM_024459	1420	855
mmu-miR-1186b	Kctd12b	NM_175429	694	839
mmu-miR-1186b	Glrx2	NM_001038592	2722	833
mmu-miR-1186b	A430107P09Rik	NM_001205242	1056	833
mmu-miR-1186b	Ces2g	NM_197999	2629	833
mmu-miR-1186b	Kbtbd12	NM_001142724	308	828
mmu-miR-1186b	Snw1	NM_025507	2036	824
mmu-miR-1186b	Rccd1	NM_173445	837	823
mmu-miR-1186b	Tle4	NM_011600	3003	816
mmu-miR-1186b	Pogz	NM_001165948	6534	769
mmu-miR-1186b	Pofut1	NM_080463	4171	763
mmu-miR-1186b	Syt15	NM_181529	3398	762
mmu-miR-1186b	Usp9y	NM_148943	3999	732
mmu-miR-1186b	Nbr1	NM_008676	2761	729
mmu-miR-1186b	Emr4	NM_139138	1076	714
mmu-miR-1186b	Igdcc4	NM_020043	5959	703
mmu-miR-1186b	Elac1	NM_053255	4013	676
mmu-miR-1186b	Extl2	NM_001163514	2628	674
mmu-miR-1186b	Zfp192	NM_001251833	7346	660
mmu-miR-1186b	Diap3	NM_019670	1575	658
mmu-miR-1186b	Pqlc3	NM_172574	946	638
mmu-miR-1188-3p	Zkscan14	NM_023322	537	5571
mmu-miR-1188-3p	Plcd1	NM_019676	826	2618
mmu-miR-1188-3p	Rnf38	NM_001038993	4015	2454
mmu-miR-1188-3p	Slc25a44	NM_001145876	3249	1649
mmu-miR-1188-3p	L3mbtl3	NM_172787	3157	1634
mmu-miR-1188-3p	Pygo1	NM_028116	69	1501
mmu-miR-1188-3p	Irs2	NM_001081212	1451	1495
mmu-miR-1188-3p	Cybb	NM_007807	1671	1436
mmu-miR-1188-3p	Aire	NM_009646	448	1291
mmu-miR-1188-3p	Fam78b	NM_001160261	266	1254
mmu-miR-1188-3p	Oca2	NM_021879	2298	1254
mmu-miR-1188-3p	Sema5b	NM_013661	2947	1207
mmu-miR-1188-3p	Ilf3	NM_001042708	2592	1195
mmu-miR-1188-3p	Utp15	NM_178918	2005	1141
mmu-miR-1188-3p	BC053749	NM_183321	819	1140
mmu-miR-1188-3p	Tcp1	NM_013686	1778	1095
mmu-miR-1188-3p	Plch2	NM_001113360	3726	1030
mmu-miR-1188-3p	Taf7	NM_175770	3103	1025
mmu-miR-1188-3p	Enho	NM_027147	458	882
mmu-miR-1188-3p	Mprip	NM_012027	2358	879
mmu-miR-1188-3p	Clstn3	NM_153508	3506	870
mmu-miR-1188-3p	Rundc3a	NM_016759	1673	864
mmu-miR-1188-3p	Ulk3	NM_027895	1338	816
mmu-miR-1188-3p	Auts2	NM_177047	435	811
mmu-miR-1188-3p	Ddx6	NM_001110826	3265	806
mmu-miR-1188-3p	Vill	NM_011700	1999	806
mmu-miR-1188-3p	1700021C14Rik	NM_029801	245	782
mmu-miR-1188-3p	Vamp8	NM_016794	105	771
mmu-miR-1188-3p	Vapb	NM_019806	109	768
mmu-miR-1188-3p	Bod1	NM_001024919	158	753
mmu-miR-1188-3p	Aldh16a1	NM_145954	611	753
mmu-miR-1188-3p	Snx21	NM_133924	237	742
mmu-miR-1188-3p	Adh1	NM_007409	659	715
mmu-miR-1188-3p	Slco1c1	NM_001177772	712	696
mmu-miR-1188-3p	Pla2g4e	NM_177845	3463	693
mmu-miR-1188-3p	Mocs2	NM_001113374	768	683
mmu-miR-1188-3p	Pnrc1	NM_001033225	137	641
mmu-miR-1188-3p	Grm5	NM_001081414	2466	623
mmu-miR-1188-5p	Hoxc8	NM_010466	1291	12755
mmu-miR-1188-5p	Zfp691	NM_001145935	1437	11890
mmu-miR-1188-5p	Slc8a3	NM_001167920	4660	11507
mmu-miR-1188-5p	Prdm8	NM_029947	2493	11117
mmu-miR-1188-5p	Nkd2	NM_028186	3170	8214
mmu-miR-1188-5p	Rnf150	NM_177378	6412	7800
mmu-miR-1188-5p	Lig1	NM_001083188	960	5691
mmu-miR-1188-5p	Homer2	NM_001164086	8936	5297
mmu-miR-1188-5p	Iars	NM_172015	3955	4635
mmu-miR-1188-5p	Zfp606	NM_026112	4571	4538
mmu-miR-1188-5p	Olfr315	NM_146538	765	3148
mmu-miR-1188-5p	Map3k9	NM_001174107	383	2726
mmu-miR-1188-5p	Foxc1	NM_008592	2347	2385
mmu-miR-1188-5p	Tmem151b	NM_001013749	4291	1987
mmu-miR-1188-5p	Zc3h8	NM_020594	1385	1912
mmu-miR-1188-5p	Mycbp2	NM_207215	37	1832
mmu-miR-1188-5p	Gpr146	NM_001038703	2724	1751
mmu-miR-1188-5p	Tmem163	NM_028135	1651	1731
mmu-miR-1188-5p	Faf1	NM_007983	2458	1726
mmu-miR-1188-5p	Tigd5	NM_178646	2267	1717
mmu-miR-1188-5p	Abcc4	NM_001033336	5640	1479
mmu-miR-1188-5p	Kif14	NM_001081258	7486	1358
mmu-miR-1188-5p	Gm12695	NM_001081284	521	1341
mmu-miR-1188-5p	Ppih	NM_001110129	1906	1322
mmu-miR-1188-5p	Gm14137	NM_001039223	1784	1204
mmu-miR-1188-5p	Fam86	NM_027446	941	1184
mmu-miR-1188-5p	Rapgef2	NM_001099624	1990	1151
mmu-miR-1188-5p	Ceacam20	NM_027839	2843	1089
mmu-miR-1188-5p	Serpine2	NM_009255	981	1072
mmu-miR-1188-5p	2010005H15Rik	NM_029733	91	1066
mmu-miR-1188-5p	Ccnb3	NM_183015	151	1030
mmu-miR-1188-5p	Sptlc2	NM_011479	1952	964
mmu-miR-1188-5p	Prss43	NM_199471	1781	929
mmu-miR-1188-5p	Slc29a3	NM_023596	1658	918
mmu-miR-1188-5p	Atp2b2	NM_001036684	695	882
mmu-miR-1188-5p	Cdk12	NM_001109626	792	864
mmu-miR-1188-5p	Kcnk4	NM_008431	1588	849
mmu-miR-1188-5p	Mtpn	NM_008098	675	848
mmu-miR-1188-5p	Htt	NM_010414	6052	835
mmu-miR-1188-5p	Plagl1	NM_009538	1159	825
mmu-miR-1188-5p	Tacr2	NM_009314	1434	822
mmu-miR-1188-5p	Cdk15	NM_001033373	565	821
mmu-miR-1188-5p	Bcl2	NM_009741	5060	819
mmu-miR-1188-5p	Tacr1	NM_009313	3001	817
mmu-miR-1188-5p	Catsperg2	NM_029714	2371	790
mmu-miR-1188-5p	Pik3r1	NM_001024955	2221	784
mmu-miR-1188-5p	Tnfrsf10b	NM_020275	2893	783
mmu-miR-1188-5p	Zfp646	NM_172749	2905	771
mmu-miR-1188-5p	Nup188	NM_198304	4329	753
mmu-miR-1188-5p	4933421E11Rik	NM_001039488	236	743
mmu-miR-1188-5p	Nsun6	NM_001165941	561	742
mmu-miR-1188-5p	BC046331	NM_177673	3227	729
mmu-miR-1188-5p	Ncam2	NM_010954	3521	724
mmu-miR-1188-5p	Kcnh1	NM_001038607	941	708
mmu-miR-1188-5p	Cdon	NM_021339	1610	701
mmu-miR-1188-5p	Setd7	NM_080793	5005	698
mmu-miR-1188-5p	Celf1	NM_001244891	4016	676
mmu-miR-1188-5p	Nipa1	NM_153578	1552	674
mmu-miR-1188-5p	Dennd1a	NM_146122	3917	673
mmu-miR-1188-5p	Rtp1	NM_001004151	1917	671
mmu-miR-1188-5p	Rab3gap1	NM_178690	3139	661
mmu-miR-1188-5p	Nlrp6	NM_001081389	47	646
mmu-miR-1188-5p	Ankrd36	NM_023816	3485	645
mmu-miR-1188-5p	Dym	NM_027727	1410	645
mmu-miR-1188-5p	Eif2c2	NM_153178	2498	643
mmu-miR-1188-5p	Pdcd10	NM_019745	976	638
mmu-miR-1192	Diap2	NM_172493	4733	11522
mmu-miR-1192	Cntn2	NM_177129	7732	11253
mmu-miR-1192	Gpr180	NM_021434	2428	11070
mmu-miR-1192	Nrp2	NM_001077403	5638	11058
mmu-miR-1192	Pde1a	NM_001159582	2860	11053
mmu-miR-1192	Net1	NM_001047159	2575	10482
mmu-miR-1192	4930427A07Rik	NM_134041	2610	10284
mmu-miR-1192	Zbtb7a	NM_010731	4619	10193
mmu-miR-1192	Itpk1	NM_172584	1601	10146
mmu-miR-1192	Ifit3	NM_010501	1880	10145
mmu-miR-1192	Gja5	NM_008121	2503	10126
mmu-miR-1192	Tubal3	NM_001033879	2032	9878
mmu-miR-1192	6330439K17Rik	NM_172859	2677	9783
mmu-miR-1192	Cytip	NM_139200	2201	9475
mmu-miR-1192	Klra2	NM_001170851	1587	9250
mmu-miR-1192	Rgs8	NM_026380	3360	9239
mmu-miR-1192	Prnd	NM_023043	1379	8978
mmu-miR-1192	Zfhx3	NM_007496	13423	8335
mmu-miR-1192	Zc3hav1l	NM_172467	2361	7951
mmu-miR-1192	Cstf3	NM_177253	1573	7938
mmu-miR-1192	Itih5	NM_172471	6374	7933
mmu-miR-1192	Kcnj1	NM_001168354	2590	7675
mmu-miR-1192	Fgf5	NM_010203	2048	7496
mmu-miR-1192	Scamp1	NM_029153	1946	6938
mmu-miR-1192	Slc17a8	NM_182959	2924	4826
mmu-miR-1192	Ehf	NM_007914	2376	3566
mmu-miR-1192	Appl1	NM_145221	2785	3077
mmu-miR-1192	Sbno1	NM_001081203	4502	2847
mmu-miR-1192	Ptgfr	NM_008966	3123	2742
mmu-miR-1192	Bpifc	NM_177772	2004	2688
mmu-miR-1192	Rnf152	NM_001160368	6580	2308
mmu-miR-1192	Itpripl2	NM_001033380	4108	1966
mmu-miR-1192	Wfdc12	NM_138684	559	1960
mmu-miR-1192	Ncam1	NM_001081445	5731	1914
mmu-miR-1192	2610002I17Rik	NM_001081381	1732	1774
mmu-miR-1192	Rybp	NM_019743	4124	1736
mmu-miR-1192	Edem3	NM_001039644	3963	1508
mmu-miR-1192	Zfp710	NM_001145999	3334	1445
mmu-miR-1192	Gm5415	NM_001164286	2366	1433
mmu-miR-1192	Sypl	NM_013635	1149	1348
mmu-miR-1192	Ank3	NM_009670	20	1343
mmu-miR-1192	Foxj2	NM_021899	4926	1330
mmu-miR-1192	Parp16	NM_177460	1968	1286
mmu-miR-1192	1810026J23Rik	NM_178619	2253	1285
mmu-miR-1192	Pgm5	NM_175013	2830	1263
mmu-miR-1192	Trim35	NM_029979	3577	1253
mmu-miR-1192	Dsg1a	NM_010079	5277	1243
mmu-miR-1192	Lrrk2	NM_025730	8012	1194
mmu-miR-1192	Oas3	NM_145226	3657	1180
mmu-miR-1192	Ppp1r14c	NM_133485	1136	1152
mmu-miR-1192	Pkhd1l1	NM_138674	10842	1143
mmu-miR-1192	Rbm47	NM_001127382	2908	1135
mmu-miR-1192	Hmgxb4	NM_178017	3551	1135
mmu-miR-1192	1700019M22Rik	NM_027076	334	1118
mmu-miR-1192	Pi15	NM_053191	5581	1053
mmu-miR-1192	Tbcel	NM_173038	1474	1050
mmu-miR-1192	Tcerg1	NM_001039474	4254	1037
mmu-miR-1192	Phf5a	NM_026737	1559	1010
mmu-miR-1192	Ier5	NM_010500	2253	1004
mmu-miR-1192	Pabpc4l	NM_001101479	4196	1001
mmu-miR-1192	Gapvd1	NM_025709	4719	990
mmu-miR-1192	Tgfa	NM_031199	4066	961
mmu-miR-1192	Clcn5	NM_001243762	3110	942
mmu-miR-1192	Agpat9	NM_172715	2471	921
mmu-miR-1192	A830093I24Rik	NM_175431	2018	903
mmu-miR-1192	Amica1	NM_001005421	1721	897
mmu-miR-1192	Hrk	NM_007545	2827	873
mmu-miR-1192	D16H22S680E	NM_138583	1278	854
mmu-miR-1192	Ssr1	NM_025965	1775	851
mmu-miR-1192	Dab1	NM_177259	4642	842
mmu-miR-1192	Gypa	NM_010369	783	841
mmu-miR-1192	Olfr1262	NM_146974	402	839
mmu-miR-1192	Abca8a	NM_153145	5413	838
mmu-miR-1192	Glrx2	NM_001038592	2722	833
mmu-miR-1192	Ces2g	NM_197999	2629	833
mmu-miR-1192	Senp8	NM_001172068	3444	818
mmu-miR-1192	Phf13	NM_172705	2809	803
mmu-miR-1192	Nufip2	NM_001024205	5393	786
mmu-miR-1192	Derl1	NM_024207	1854	785
mmu-miR-1192	Pard6b	NM_021409	1975	780
mmu-miR-1192	Trim37	NM_197987	4193	763
mmu-miR-1192	Qpct	NM_027455	183	759
mmu-miR-1192	Ankrd12	NM_001025572	8157	754
mmu-miR-1192	Tram1	NM_028173	1541	742
mmu-miR-1192	Cnr1	NM_007726	3110	739
mmu-miR-1192	Ahcyl2	NM_001171000	3426	735
mmu-miR-1192	Lrrc39	NM_027321	1172	713
mmu-miR-1192	Mex3b	NM_175366	2472	704
mmu-miR-1192	St8sia4	NM_009183	5110	702
mmu-miR-1192	Zc3h14	NM_001008506	1621	694
mmu-miR-1192	Prph2	NM_008938	1673	694
mmu-miR-1192	Nphp3	NM_028721	4669	687
mmu-miR-1192	Pex1	NM_027777	4080	674
mmu-miR-1192	Gm410	NM_001033349	1027	673
mmu-miR-1192	C3ar1	NM_009779	2333	673
mmu-miR-1192	Sgpl1	NM_009163	2409	672
mmu-miR-1192	Lilra5	NM_001081239	441	658
mmu-miR-1192	Olfr1061	NM_207134	298	656
mmu-miR-1192	Gm4847	NM_001164312	2205	653
mmu-miR-1192	P2rx3	NM_145526	3173	649
mmu-miR-1192	Pnrc1	NM_001033225	137	641
mmu-miR-1192	E2f2	NM_177733	2051	624
mmu-miR-1196-3p	Ldlrad3	NM_178886	3020	8821
mmu-miR-1196-3p	Tet2	NM_001040400	8470	8547
mmu-miR-1196-3p	Slc6a6	NM_009320	5869	7966
mmu-miR-1196-3p	Plekha2	NM_031257	2264	7624
mmu-miR-1196-3p	Cmah	NM_001111110	3978	1701
mmu-miR-1196-3p	Sec14l3	NM_001029937	1489	1501
mmu-miR-1196-3p	Shisa9	NM_001174086	2551	1394
mmu-miR-1196-3p	Tulp4	NM_001103181	7766	1383
mmu-miR-1196-3p	Rnf219	NM_026047	3147	1343
mmu-miR-1196-3p	Tmprss6	NM_027902	348	1297
mmu-miR-1196-3p	Taf1d	NM_027261	408	1295
mmu-miR-1196-3p	Brd7	NM_012047	679	1214
mmu-miR-1196-3p	Ntng1	NM_001163348	227	1178
mmu-miR-1196-3p	Cdk14	NM_011074	4553	1153
mmu-miR-1196-3p	Acsm1	NM_054094	1868	1085
mmu-miR-1196-3p	Fancc	NM_001042673	2920	1070
mmu-miR-1196-3p	Ppard	NM_011145	621	1027
mmu-miR-1196-3p	Fgf14	NM_010201	557	868
mmu-miR-1196-3p	Fubp1	NM_057172	2067	755
mmu-miR-1196-3p	Galnt7	NM_001167981	3589	747
mmu-miR-1196-3p	Trdn	NM_029726	732	735
mmu-miR-1196-3p	Hmg20a	NM_025812	350	735
mmu-miR-1196-3p	Purg	NM_001098233	542	733
mmu-miR-1196-3p	Olr1	NM_138648	812	709
mmu-miR-1196-3p	Ccnd2	NM_009829	5668	696
mmu-miR-1196-3p	Atad5	NM_001029856	3275	674
mmu-miR-1196-3p	Maf	NM_001025577	2649	665
mmu-miR-1196-3p	Lrrc47	NM_201226	1408	663
mmu-miR-1196-3p	Cd2ap	NM_009847	1216	656
mmu-miR-1196-3p	Nrip1	NM_173440	395	656
mmu-miR-1196-3p	Pgpep1	NM_023217	4416	636
mmu-miR-1196-3p	Rasa3	NM_009025	667	623
mmu-miR-1199-5p	Camsap3	NM_001163749	2303	35271
mmu-miR-1199-5p	Jmy	NM_021310	1070	22865
mmu-miR-1199-5p	Tiam1	NM_001145886	810	19747
mmu-miR-1199-5p	Supt6h	NM_009297	381	18791
mmu-miR-1199-5p	Runx1t1	NM_001111026	2910	9193
mmu-miR-1199-5p	9030624J02Rik	NM_027815	23	9192
mmu-miR-1199-5p	Adamts14	NM_001081127	4232	8736
mmu-miR-1199-5p	Prop1	NM_008936	51	7791
mmu-miR-1199-5p	Zfp827	NM_178267	5289	7323
mmu-miR-1199-5p	Rragd	NM_027491	242	6519
mmu-miR-1199-5p	Slc43a2	NM_001199283	5933	3262
mmu-miR-1199-5p	Gimap3	NM_031247	1942	2388
mmu-miR-1199-5p	Mfap3	NM_145426	2281	2353
mmu-miR-1199-5p	Zik1	NM_009577	307	1756
mmu-miR-1199-5p	Med22	NM_011513	1488	1624
mmu-miR-1199-5p	Wee1	NM_009516	2632	1607
mmu-miR-1199-5p	Sccpdh	NM_178653	864	1596
mmu-miR-1199-5p	Abcg4	NM_138955	2932	1498
mmu-miR-1199-5p	Camsap1	NM_001115076	7813	1459
mmu-miR-1199-5p	Dnajb11	NM_026400	1718	1434
mmu-miR-1199-5p	Srrm4	NM_026886	6304	1347
mmu-miR-1199-5p	Srxn1	NM_029688	1507	1332
mmu-miR-1199-5p	Mdn1	NM_001081392	5185	1243
mmu-miR-1199-5p	Spred1	NM_033524	462	1236
mmu-miR-1199-5p	Ttbk1	NM_001162864	4137	1214
mmu-miR-1199-5p	Secisbp2l	NM_177608	5327	1201
mmu-miR-1199-5p	Mtg1	NM_199301	1166	1178
mmu-miR-1199-5p	Retsat	NM_026159	975	1105
mmu-miR-1199-5p	Adrbk1	NM_130863	2714	1050
mmu-miR-1199-5p	D10Jhu81e	NM_138601	1118	1024
mmu-miR-1199-5p	Rimbp3	NM_001033338	4021	1005
mmu-miR-1199-5p	Serpinb8	NM_011459	2130	1005
mmu-miR-1199-5p	Szt2	NM_198170	5646	920
mmu-miR-1199-5p	1810013L24Rik	NM_001081400	542	906
mmu-miR-1199-5p	Spnb1	NM_013675	3476	884
mmu-miR-1199-5p	Slc2a13	NM_001033633	5445	879
mmu-miR-1199-5p	Cmklr1	NM_008153	2647	873
mmu-miR-1199-5p	B4galt5	NM_019835	368	867
mmu-miR-1199-5p	Atp6v1e1	NM_007510	355	866
mmu-miR-1199-5p	Ttll4	NM_001014974	1954	864
mmu-miR-1199-5p	Pik3cb	NM_029094	805	858
mmu-miR-1199-5p	E330033L03	NM_001243265	1031	821
mmu-miR-1199-5p	4933403G14Rik	NM_028908	1038	809
mmu-miR-1199-5p	Havcr2	NM_134250	2143	788
mmu-miR-1199-5p	Thap11	NM_021513	1730	771
mmu-miR-1199-5p	Ssh2	NM_177710	6057	771
mmu-miR-1199-5p	Tceal3	NM_001029978	682	706
mmu-miR-1199-5p	Tceal5	NM_177919	587	706
mmu-miR-1199-5p	Map4k4	NM_008696	2804	704
mmu-miR-1199-5p	Clasp2	NM_001081960	4062	683
mmu-miR-1199-5p	Kif26a	NM_001097621	4866	661
mmu-miR-1199-5p	St14	NM_011176	2884	657
mmu-miR-1199-5p	F830016B08Rik	NM_001101475	2328	631
mmu-miR-1247-5p	B4galnt4	NM_177897	1914	17069
mmu-miR-1247-5p	Lama1	NM_008480	9055	12229
mmu-miR-1247-5p	Slc25a12	NM_172436	2776	7915
mmu-miR-1247-5p	Zcchc8	NM_027494	246	7660
mmu-miR-1247-5p	Cobl	NM_172496	142	6453
mmu-miR-1247-5p	Acbd6	NM_001145781	341	5303
mmu-miR-1247-5p	Klhl18	NM_177771	102	4360
mmu-miR-1247-5p	Fsd1	NM_183178	929	3821
mmu-miR-1247-5p	Slc3a2	NM_001161413	519	2882
mmu-miR-1247-5p	Sema4c	NM_001126047	298	2215
mmu-miR-1247-5p	Mtap1b	NM_008634	2974	1909
mmu-miR-1247-5p	AU018091	NM_001004153	2303	1881
mmu-miR-1247-5p	Nudc	NM_010948	580	1828
mmu-miR-1247-5p	Wrnip1	NM_030215	742	1809
mmu-miR-1247-5p	Pppde1	NM_024282	465	1617
mmu-miR-1247-5p	Tll1	NM_009390	597	1572
mmu-miR-1247-5p	Lmtk3	NM_001005511	3812	1568
mmu-miR-1247-5p	Aebp2	NM_001005605	276	1521
mmu-miR-1247-5p	Ahnak	NM_001039959	175	1512
mmu-miR-1247-5p	Ubr5	NM_001081359	311	1495
mmu-miR-1247-5p	Tmtc2	NM_177368	579	1454
mmu-miR-1247-5p	Csad	NM_144942	564	1151
mmu-miR-1247-5p	Nkain1	NM_025998	991	1055
mmu-miR-1247-5p	Cgnl1	NM_026599	1116	1015
mmu-miR-1247-5p	Eftud1	NM_001159672	3106	944
mmu-miR-1247-5p	Tyro3	NM_019392	2740	883
mmu-miR-1247-5p	Gnaq	NM_008139	4622	836
mmu-miR-1247-5p	E330033L03	NM_001243265	1031	821
mmu-miR-1247-5p	Srcin1	NM_018873	6271	805
mmu-miR-1247-5p	Bod1	NM_001024919	158	753
mmu-miR-1247-5p	Wdr33	NM_028866	5007	723
mmu-miR-1247-5p	Vit	NM_001197028	879	705
mmu-miR-1247-5p	Ezh1	NM_007970	678	699
mmu-miR-1247-5p	4930407I10Rik	NM_001166475	1310	677
mmu-miR-1247-5p	Sema6b	NM_001130456	2748	632
mmu-miR-1247-5p	Vasn	NM_139307	52	624
mmu-miR-1249-3p	Supt6h	NM_009297	381	18791
mmu-miR-1249-3p	Adra2c	NM_007418	692	17257
mmu-miR-1249-3p	Rgs3	NM_134257	2045	17230
mmu-miR-1249-3p	Rnf19b	NM_029219	297	6990
mmu-miR-1249-3p	Sox5	NM_001113559	11	6689
mmu-miR-1249-3p	Sh2d5	NM_001099631	367	5999
mmu-miR-1249-3p	Pam16	NM_025571	415	4715
mmu-miR-1249-3p	Egln2	NM_053208	266	4094
mmu-miR-1249-3p	Pot1b	NM_028370	3217	3286
mmu-miR-1249-3p	Cd72	NM_001110320	1413	3055
mmu-miR-1249-3p	Pcif1	NM_146129	39	2692
mmu-miR-1249-3p	Zfhx3	NM_007496	2140	2684
mmu-miR-1249-3p	Btn2a2	NM_175938	1985	2453
mmu-miR-1249-3p	Gpr174	NM_001177781	80	2444
mmu-miR-1249-3p	Ttc39a	NM_001145948	701	2361
mmu-miR-1249-3p	Dcc	NM_007831	8848	2217
mmu-miR-1249-3p	Fam167b	NM_182783	244	2183
mmu-miR-1249-3p	1810013L24Rik	NM_001081400	372	1973
mmu-miR-1249-3p	Htatsf1	NM_028242	1665	1944
mmu-miR-1249-3p	Smad7	NM_001042660	1648	1898
mmu-miR-1249-3p	C1qtnf1	NM_001204129	833	1582
mmu-miR-1249-3p	9930021J03Rik	NM_172836	288	1539
mmu-miR-1249-3p	Ahnak	NM_001039959	175	1512
mmu-miR-1249-3p	A2m	NM_175628	1142	1509
mmu-miR-1249-3p	Prkcb	NM_008855	7186	1501
mmu-miR-1249-3p	Sec14l3	NM_001029937	2682	1406
mmu-miR-1249-3p	Exo1	NM_012012	3552	1387
mmu-miR-1249-3p	Tnfsf10	NM_009425	3066	1338
mmu-miR-1249-3p	Atp10b	NM_176999	6040	1325
mmu-miR-1249-3p	Itga7	NM_008398	1459	1323
mmu-miR-1249-3p	Narg2	NM_145618	1639	1317
mmu-miR-1249-3p	Trim33	NM_001079830	745	1193
mmu-miR-1249-3p	Klb	NM_031180	1068	965
mmu-miR-1249-3p	Mat1a	NM_133653	2783	951
mmu-miR-1249-3p	Krt76	NM_001033177	1464	948
mmu-miR-1249-3p	Mal	NM_001171187	2506	942
mmu-miR-1249-3p	Myh14	NM_028021	5233	914
mmu-miR-1249-3p	4930563E22Rik	NM_001163728	2771	891
mmu-miR-1249-3p	Nos1	NM_008712	3984	879
mmu-miR-1249-3p	Cacnb1	NM_001159319	278	877
mmu-miR-1249-3p	Tpm4	NM_001001491	442	859
mmu-miR-1249-3p	Ints1	NM_026748	3064	856
mmu-miR-1249-3p	Nono	NM_023144	1731	844
mmu-miR-1249-3p	Syde2	NM_001166064	399	809
mmu-miR-1249-3p	Thbs1	NM_011580	2555	806
mmu-miR-1249-3p	Ddx27	NM_153065	500	797
mmu-miR-1249-3p	Myh8	NM_177369	2091	784
mmu-miR-1249-3p	Prdm16	NM_001177995	4029	782
mmu-miR-1249-3p	Col16a1	NM_028266	1475	774
mmu-miR-1249-3p	Arhgdia	NM_133796	1107	774
mmu-miR-1249-3p	Ahi1	NM_001177776	421	753
mmu-miR-1249-3p	Dynll2	NM_001168471	1269	752
mmu-miR-1249-3p	Adipoq	NM_009605	353	746
mmu-miR-1249-3p	1810008A18Rik	NM_133998	79	685
mmu-miR-1249-3p	Trim32	NM_001161782	1955	649
mmu-miR-1249-3p	Akr1e1	NM_018859	180	648
mmu-miR-1249-3p	Slc22a17	NM_021551	332	645
mmu-miR-1249-3p	Otof	NM_001100395	5401	643
mmu-miR-1249-3p	Ttc5	NM_177625	2238	643
mmu-miR-1251-3p	Tiam1	NM_001145886	810	19747
mmu-miR-1251-3p	Nedd4l	NM_001114386	7826	7789
mmu-miR-1251-3p	Nfic	NM_008688	617	4972
mmu-miR-1251-3p	Sema3a	NM_001243073	70	4790
mmu-miR-1251-3p	Evx1	NM_007966	749	4688
mmu-miR-1251-3p	Hpca	NM_001130419	1451	3949
mmu-miR-1251-3p	Fam69a	NM_026062	2050	2361
mmu-miR-1251-3p	Zbtb44	NM_001115130	4913	2118
mmu-miR-1251-3p	Psg23	NM_020261	1125	1593
mmu-miR-1251-3p	Psg21	NM_027403	1127	1593
mmu-miR-1251-3p	Tnfaip8l1	NM_025566	602	1588
mmu-miR-1251-3p	Oit3	NM_010959	1670	1580
mmu-miR-1251-3p	Itga10	NM_001081053	4280	1576
mmu-miR-1251-3p	Mkl1	NM_001082536	1159	1534
mmu-miR-1251-3p	Zbtb6	NM_146253	4042	1533
mmu-miR-1251-3p	Bcl2a1b	NM_007534	178	1481
mmu-miR-1251-3p	Mylk3	NM_175441	1399	1324
mmu-miR-1251-3p	Adamts19	NM_175506	1796	1288
mmu-miR-1251-3p	Apbb1ip	NM_019456	1655	1246
mmu-miR-1251-3p	Irf1	NM_001159396	1314	1169
mmu-miR-1251-3p	Nefh	NM_010904	2576	1165
mmu-miR-1251-3p	Klhdc7a	NM_173427	4944	1127
mmu-miR-1251-3p	Plekhm3	NM_001039493	5515	1096
mmu-miR-1251-3p	Pacsin1	NM_011861	2291	1048
mmu-miR-1251-3p	Nlrp2	NM_177690	634	1025
mmu-miR-1251-3p	AI846148	NM_001033139	2158	969
mmu-miR-1251-3p	Cnih2	NM_009920	822	960
mmu-miR-1251-3p	Akap9	NM_194462	256	949
mmu-miR-1251-3p	Sall1	NM_021390	1421	938
mmu-miR-1251-3p	Helz	NM_198298	1553	934
mmu-miR-1251-3p	2310003L22Rik	NM_027093	2626	925
mmu-miR-1251-3p	Ngfr	NM_033217	1955	922
mmu-miR-1251-3p	Aff4	NM_033565	8189	914
mmu-miR-1251-3p	Ttc19	NM_028360	1017	913
mmu-miR-1251-3p	Chrng	NM_009604	1806	884
mmu-miR-1251-3p	Mprip	NM_012027	2358	879
mmu-miR-1251-3p	Btbd2	NM_145361	2697	875
mmu-miR-1251-3p	Cct7	NM_007638	741	873
mmu-miR-1251-3p	Atp6v1e1	NM_007510	355	866
mmu-miR-1251-3p	Sbno1	NM_001081203	4488	861
mmu-miR-1251-3p	Iars2	NM_198653	840	838
mmu-miR-1251-3p	Ncaph2	NM_001115132	873	834
mmu-miR-1251-3p	Ccl28	NM_020279	1957	819
mmu-miR-1251-3p	Fancd2	NM_001033244	223	810
mmu-miR-1251-3p	Igdcc4	NM_020043	4184	809
mmu-miR-1251-3p	Umps	NM_009471	2263	782
mmu-miR-1251-3p	Cd99l2	NM_001199349	346	775
mmu-miR-1251-3p	Kcnc3	NM_008422	3722	774
mmu-miR-1251-3p	Pogz	NM_001165948	6534	769
mmu-miR-1251-3p	F13a1	NM_001166391	2767	758
mmu-miR-1251-3p	Chst3	NM_016803	2964	756
mmu-miR-1251-3p	Myo5c	NM_001081322	1919	719
mmu-miR-1251-3p	Krit1	NM_001170552	1163	715
mmu-miR-1251-3p	Rac3	NM_133223	710	714
mmu-miR-1251-3p	Dcc	NM_007831	6100	711
mmu-miR-1251-3p	Lsr	NM_001164185	853	709
mmu-miR-1251-3p	Lats1	NM_010690	5991	702
mmu-miR-1251-3p	Tulp4	NM_001103181	3956	701
mmu-miR-1251-3p	Rnf10	NM_016698	2585	701
mmu-miR-1251-3p	Hic2	NM_178922	4100	700
mmu-miR-1251-3p	Gpa33	NM_021610	1789	695
mmu-miR-1251-3p	Zc3h14	NM_001008506	1621	694
mmu-miR-1251-3p	Adcy2	NM_153534	1322	679
mmu-miR-1251-3p	Elac1	NM_053255	4013	676
mmu-miR-1251-3p	Cntn5	NM_001033359	3220	668
mmu-miR-1251-3p	1700009N14Rik	NM_001081095	857	658
mmu-miR-1251-3p	Gm12942	NM_001099319	1082	656
mmu-miR-1251-3p	Fos	NM_010234	520	652
mmu-miR-1251-3p	Kcnj2	NM_008425	752	652
mmu-miR-1251-3p	Srrm2	NM_175229	849	651
mmu-miR-1251-3p	Crip2	NM_024223	658	650
mmu-miR-1251-3p	Tex9	NM_009359	2406	642
mmu-miR-1251-3p	Grik3	NM_001081097	5266	641
mmu-miR-1251-3p	Mst1r	NM_009074	4206	638
mmu-miR-1251-5p	Pick1	NM_001045558	1407	6298
mmu-miR-1251-5p	Foxk1	NM_199068	6240	4811
mmu-miR-1251-5p	Magi2	NM_001170745	175	2789
mmu-miR-1251-5p	Ttc39a	NM_001145948	701	2361
mmu-miR-1251-5p	Pppde2	NM_134095	1131	1768
mmu-miR-1251-5p	Slc8a1	NM_011406	2052	1644
mmu-miR-1251-5p	B4galnt2	NM_008081	1674	1606
mmu-miR-1251-5p	Rrp36	NM_144857	1145	1533
mmu-miR-1251-5p	Pdcl3	NM_026850	114	1454
mmu-miR-1251-5p	Lrrc17	NM_028977	1299	1335
mmu-miR-1251-5p	Btrc	NM_001037758	4788	1327
mmu-miR-1251-5p	B230120H23Rik	NM_001164791	3969	1323
mmu-miR-1251-5p	Mfsd2b	NM_001033488	3053	1289
mmu-miR-1251-5p	9830107B12Rik	NM_001177896	1125	1287
mmu-miR-1251-5p	Zfp563	NM_001024950	1424	1216
mmu-miR-1251-5p	Irgq	NM_153134	2631	1209
mmu-miR-1251-5p	Btbd10	NM_133700	2043	1166
mmu-miR-1251-5p	C1qtnf1	NM_001204129	1404	1151
mmu-miR-1251-5p	Purb	NM_011221	1179	1133
mmu-miR-1251-5p	Tmem164	NM_001199360	287	1109
mmu-miR-1251-5p	Olfr618	NM_147047	261	963
mmu-miR-1251-5p	Mbnl2	NM_175341	912	945
mmu-miR-1251-5p	Tnfsf14	NM_019418	1125	933
mmu-miR-1251-5p	Parg	NM_011960	3906	923
mmu-miR-1251-5p	Myh14	NM_028021	5233	914
mmu-miR-1251-5p	Cass4	NM_001033538	1259	900
mmu-miR-1251-5p	Mprip	NM_012027	2358	879
mmu-miR-1251-5p	Rgp1	NM_172866	1659	839
mmu-miR-1251-5p	Crocc	NM_001145958	1825	830
mmu-miR-1251-5p	Fam188b	NM_001142781	3960	817
mmu-miR-1251-5p	Herc2	NM_010418	9919	795
mmu-miR-1251-5p	Gpr128	NM_172825	2483	789
mmu-miR-1251-5p	Nars2	NM_153591	3167	787
mmu-miR-1251-5p	Zfp937	NM_001142411	4414	758
mmu-miR-1251-5p	Tank	NM_001164071	1636	746
mmu-miR-1251-5p	Impact	NM_008378	2281	741
mmu-miR-1251-5p	Obscn	NM_001171512	21047	730
mmu-miR-1251-5p	Fam160a2	NM_001242363	693	716
mmu-miR-1251-5p	Jph2	NM_001205076	3381	686
mmu-miR-1251-5p	Cep110	NM_012018	5425	686
mmu-miR-1251-5p	Syne2	NM_001005510	6746	680
mmu-miR-1251-5p	Fbxo33	NM_001033156	346	679
mmu-miR-1251-5p	Zfp174	NM_001081217	618	675
mmu-miR-1251-5p	Lpp	NM_001145952	5758	663
mmu-miR-1251-5p	Ghrhr	NM_001003685	1001	647
mmu-miR-1251-5p	Arl10	NM_019968	296	633
mmu-miR-1251-5p	Tceal1	NM_146236	338	625
mmu-miR-127-3p	Tgm6	NM_177726	1474	6257
mmu-miR-127-3p	Ptbp1	NM_001077363	147	1771
mmu-miR-127-3p	Gli1	NM_010296	1419	1744
mmu-miR-127-3p	Fat3	NM_001080814	7855	1655
mmu-miR-127-3p	Rrp36	NM_144857	1145	1533
mmu-miR-127-3p	E130306D19Rik	NM_001013377	28	1515
mmu-miR-127-3p	2610109H07Rik	NM_027426	3320	1508
mmu-miR-127-3p	Hexb	NM_010422	841	1507
mmu-miR-127-3p	Ubr5	NM_001081359	311	1495
mmu-miR-127-3p	Asgr1	NM_009714	470	1398
mmu-miR-127-3p	Creg2	NM_170597	3325	1386
mmu-miR-127-3p	Tbc1d9b	NM_029745	4030	1372
mmu-miR-127-3p	Rspo4	NM_001040689	365	1258
mmu-miR-127-3p	Polr3k	NM_025901	2842	1205
mmu-miR-127-3p	Syncrip	NM_019666	913	1109
mmu-miR-127-3p	Spc24	NM_026282	1268	1072
mmu-miR-127-3p	Prkrir	NM_028410	2659	1058
mmu-miR-127-3p	1110057K04Rik	NM_001167767	1085	1057
mmu-miR-127-3p	Rpusd3	NM_001033204	946	1036
mmu-miR-127-3p	Snx19	NM_028874	1004	1031
mmu-miR-127-3p	Ankrd9	NM_175207	1475	1031
mmu-miR-127-3p	Txnrd3	NM_001178058	2458	1031
mmu-miR-127-3p	Unc79	NM_001081017	110	1007
mmu-miR-127-3p	Krt10	NM_010660	80	975
mmu-miR-127-3p	Ebp	NM_007898	260	921
mmu-miR-127-3p	Bcorl1	NM_178782	3043	905
mmu-miR-127-3p	Cdh4	NM_009867	1673	901
mmu-miR-127-3p	Kcnj6	NM_001025590	2127	839
mmu-miR-127-3p	Skint3	NM_177578	2394	838
mmu-miR-127-3p	Gsx1	NM_008178	114	822
mmu-miR-127-3p	Gpr116	NM_001081178	1941	806
mmu-miR-127-3p	Vps16	NM_030559	1487	772
mmu-miR-127-3p	Tctn1	NM_001039153	1297	757
mmu-miR-127-3p	C85492	NM_153540	1895	746
mmu-miR-127-3p	Acadvl	NM_017366	1898	716
mmu-miR-127-3p	Cacna1g	NM_001112813	7391	710
mmu-miR-127-3p	Pla2g4e	NM_177845	3463	693
mmu-miR-127-3p	Vwa5b1	NM_029401	436	674
mmu-miR-127-3p	F830016B08Rik	NM_001101475	2569	657
mmu-miR-127-3p	Neo1	NM_001042752	3553	648
mmu-miR-127-5p	Lsm11	NM_028185	916	37921
mmu-miR-127-5p	Prkg1	NM_001013833	32	12916
mmu-miR-127-5p	Lrrc61	NM_001110160	1567	12596
mmu-miR-127-5p	9530077C05Rik	NM_026739	139	6792
mmu-miR-127-5p	Eef1a1	NM_010106	1046	4137
mmu-miR-127-5p	Lmna	NM_001002011	2068	3443
mmu-miR-127-5p	Phlpp2	NM_001122594	4256	2605
mmu-miR-127-5p	Idua	NM_008325	2690	2474
mmu-miR-127-5p	B3gnt5	NM_001159407	1324	2298
mmu-miR-127-5p	Inhbb	NM_008381	3443	1969
mmu-miR-127-5p	Ttc13	NM_145607	917	1911
mmu-miR-127-5p	Bend7	NM_001190400	398	1742
mmu-miR-127-5p	Ccdc82	NM_025534	3624	1647
mmu-miR-127-5p	Dgkb	NM_178681	50	1629
mmu-miR-127-5p	Ctdsp2	NM_001113470	2493	1564
mmu-miR-127-5p	Plk5	NM_183152	1823	1544
mmu-miR-127-5p	Specc1l	NM_001145826	5337	1539
mmu-miR-127-5p	Pde4b	NM_001177980	3919	1514
mmu-miR-127-5p	Hivep1	NM_007772	4796	1488
mmu-miR-127-5p	Gpr98	NM_054053	13336	1368
mmu-miR-127-5p	Cpne4	NM_028719	1531	1333
mmu-miR-127-5p	42257	NM_001024910	1678	1297
mmu-miR-127-5p	Hist1h1d	NM_145713	1909	1285
mmu-miR-127-5p	2610507B11Rik	NM_001002004	4620	1281
mmu-miR-127-5p	Satb2	NM_139146	165	1248
mmu-miR-127-5p	Olfr287	NM_001011780	1378	1240
mmu-miR-127-5p	Nup214	NM_172268	7965	1237
mmu-miR-127-5p	Spdef	NM_013891	125	1217
mmu-miR-127-5p	Phospho2	NM_028521	1726	1214
mmu-miR-127-5p	Cd2ap	NM_009847	2489	1159
mmu-miR-127-5p	Ppm1f	NM_176833	584	1152
mmu-miR-127-5p	Zxdc	NM_173002	4040	1140
mmu-miR-127-5p	Ncf1	NM_010876	75	1129
mmu-miR-127-5p	Als2	NM_146109	2915	1111
mmu-miR-127-5p	Hnrnpab	NM_001048061	779	1108
mmu-miR-127-5p	Usp7	NM_001003918	908	1076
mmu-miR-127-5p	Tram1l1	NM_146140	1230	1052
mmu-miR-127-5p	Gpr173	NM_027543	1589	1050
mmu-miR-127-5p	Rab11fip1	NM_001080813	7369	1029
mmu-miR-127-5p	Ssh2	NM_177710	1325	1024
mmu-miR-127-5p	Ush1g	NM_176847	580	1011
mmu-miR-127-5p	Capn12	NM_001110807	865	988
mmu-miR-127-5p	Wscd1	NM_177618	1929	983
mmu-miR-127-5p	Pcdh15	NM_001142735	8500	971
mmu-miR-127-5p	Mcoln3	NM_134160	550	962
mmu-miR-127-5p	Mat1a	NM_133653	2783	951
mmu-miR-127-5p	Kif13a	NM_010617	4248	950
mmu-miR-127-5p	Gm6588	NM_001177504	1600	943
mmu-miR-127-5p	Helz	NM_198298	1553	934
mmu-miR-127-5p	Ino80c	NM_172625	590	916
mmu-miR-127-5p	Bptf	NM_176850	2413	909
mmu-miR-127-5p	Synpo2	NM_080451	5990	907
mmu-miR-127-5p	Cnnm3	NM_001039551	2024	903
mmu-miR-127-5p	Rxra	NM_011305	3565	892
mmu-miR-127-5p	F2rl3	NM_007975	1521	839
mmu-miR-127-5p	Ablim3	NM_001164491	1692	834
mmu-miR-127-5p	Lnp	NM_001110209	3460	832
mmu-miR-127-5p	Ldlrad1	NM_001081272	695	820
mmu-miR-127-5p	Fancd2	NM_001033244	223	810
mmu-miR-127-5p	Ccnd2	NM_009829	5640	807
mmu-miR-127-5p	Ndufb5	NM_025316	716	796
mmu-miR-127-5p	Mmp24	NM_010808	4186	795
mmu-miR-127-5p	Prl8a9	NM_023332	97	789
mmu-miR-127-5p	Hhat	NM_144881	2029	779
mmu-miR-127-5p	Was	NM_009515	158	772
mmu-miR-127-5p	Cyb5r2	NM_001205227	1146	760
mmu-miR-127-5p	Nup188	NM_198304	4329	753
mmu-miR-127-5p	Cav2	NM_016900	2180	748
mmu-miR-127-5p	Ttn	NM_011652	36406	732
mmu-miR-127-5p	Pdzd7	NM_001195265	753	717
mmu-miR-127-5p	9930021J03Rik	NM_172836	5431	709
mmu-miR-127-5p	Cdon	NM_021339	1610	701
mmu-miR-127-5p	Ube2f	NM_026454	1120	691
mmu-miR-127-5p	Cd37	NM_007645	1098	685
mmu-miR-127-5p	Cd8b1	NM_009858	1199	671
mmu-miR-127-5p	Ints8	NM_001159595	1396	671
mmu-miR-127-5p	Zfp189	NM_145547	804	670
mmu-miR-127-5p	Ttc38	NM_001033337	2095	663
mmu-miR-127-5p	Lin28a	NM_145833	1943	660
mmu-miR-127-5p	Kcnj2	NM_008425	752	652
mmu-miR-127-5p	Cdhr3	NM_001024478	676	648
mmu-miR-127-5p	4930422G04Rik	NM_197997	4638	645
mmu-miR-127-5p	Nipal1	NM_001081205	2358	645
mmu-miR-127-5p	Gm14430	NM_001100415	4099	644
mmu-miR-127-5p	Gm14434	NM_001101804	4099	644
mmu-miR-127-5p	0610010B08Rik	NM_001177543	4099	644
mmu-miR-127-5p	Gm14326	NM_001190302	4287	643
mmu-miR-127-5p	Gm14322	NM_001243903	3702	643
mmu-miR-127-5p	2010011I20Rik	NM_025912	3221	643
mmu-miR-127-5p	Ubr1	NM_009461	7104	637
mmu-miR-127-5p	Tmem164	NM_001199360	3371	634
mmu-miR-127-5p	Fgf23	NM_022657	1344	627
mmu-miR-127-5p	Tceal1	NM_146236	338	625
mmu-miR-127-5p	Rpl14	NM_025974	390	622
mmu-miR-134-5p	Snap25	NM_011428	942	14179
mmu-miR-134-5p	Cct4	NM_009837	1683	10588
mmu-miR-134-5p	Ergic2	NM_026168	1326	10235
mmu-miR-134-5p	Myo5a	NM_010864	9317	9653
mmu-miR-134-5p	Ehd3	NM_020578	2078	9228
mmu-miR-134-5p	Gm6320	NM_001037914	2284	9220
mmu-miR-134-5p	Atp2b3	NM_177236	4069	8823
mmu-miR-134-5p	Foxk2	NM_001080932	1533	8702
mmu-miR-134-5p	Atp6v0d1	NM_013477	305	7969
mmu-miR-134-5p	Clk4	NM_007714	1574	7800
mmu-miR-134-5p	Plxna1	NM_008881	1959	5890
mmu-miR-134-5p	Cdh2	NM_007664	1281	3790
mmu-miR-134-5p	Pitpnm2	NM_011256	2362	3694
mmu-miR-134-5p	Psg16	NM_007676	2171	3586
mmu-miR-134-5p	Lmna	NM_001002011	2068	3443
mmu-miR-134-5p	Acat2	NM_009338	1418	3151
mmu-miR-134-5p	Acat3	NM_153151	1452	3151
mmu-miR-134-5p	Twistnb	NM_172253	2022	3101
mmu-miR-134-5p	Zfp445	NM_173364	1804	2911
mmu-miR-134-5p	Mrpl51	NM_025595	1301	2528
mmu-miR-134-5p	Tubb5	NM_011655	1311	2419
mmu-miR-134-5p	Prrc2c	NM_001081290	7030	2395
mmu-miR-134-5p	Sppl3	NM_029012	828	2339
mmu-miR-134-5p	Zfx	NM_001044386	6601	2268
mmu-miR-134-5p	Sike1	NM_025679	123	2264
mmu-miR-134-5p	Smg1	NM_001031814	9951	1679
mmu-miR-134-5p	Shc1	NM_001113331	1850	1636
mmu-miR-134-5p	Msn	NM_010833	2948	1634
mmu-miR-134-5p	Ctdsp2	NM_001113470	2493	1564
mmu-miR-134-5p	6430548M08Rik	NM_001163760	2460	1473
mmu-miR-134-5p	Rps6kb1	NM_001114334	1443	1469
mmu-miR-134-5p	Arrdc4	NM_001042592	2979	1455
mmu-miR-134-5p	Slfn14-ps	NM_001166028	1150	1407
mmu-miR-134-5p	Ipo7	NM_181517	1991	1388
mmu-miR-134-5p	Ttn	NM_011652	15804	1342
mmu-miR-134-5p	Cars	NM_013742	2031	1296
mmu-miR-134-5p	Rpgrip1	NM_001168515	1126	1287
mmu-miR-134-5p	Pbrm1	NM_001081251	2697	1218
mmu-miR-134-5p	Rapgef2	NM_001099624	1990	1151
mmu-miR-134-5p	Sfrs18	NM_025669	929	1118
mmu-miR-134-5p	Map2k7	NM_001042557	1241	1106
mmu-miR-134-5p	Crmp1	NM_001136058	1735	1105
mmu-miR-134-5p	Stk32a	NM_178749	2673	1104
mmu-miR-134-5p	Fam78a	NM_175511	2819	1093
mmu-miR-134-5p	Snhg11	NM_175692	1934	1091
mmu-miR-134-5p	Zfp346	NM_012017	3251	1086
mmu-miR-134-5p	Bach1	NM_007520	737	1056
mmu-miR-134-5p	Ano10	NM_133979	2366	1042
mmu-miR-134-5p	Tead4	NM_001080979	591	1034
mmu-miR-134-5p	Tshz1	NM_001081300	3979	1027
mmu-miR-134-5p	Cx3cl1	NM_009142	2282	1021
mmu-miR-134-5p	H6pd	NM_173371	3685	993
mmu-miR-134-5p	L3mbtl3	NM_172787	3176	986
mmu-miR-134-5p	Lsm6	NM_001191004	924	967
mmu-miR-134-5p	Arhgef12	NM_027144	4197	930
mmu-miR-134-5p	Tmem169	NM_175564	1830	928
mmu-miR-134-5p	Syt13	NM_030725	1403	890
mmu-miR-134-5p	Bre	NM_144541	853	884
mmu-miR-134-5p	Hspg2	NM_008305	835	884
mmu-miR-134-5p	Adipor1	NM_028320	1510	882
mmu-miR-134-5p	Rps23	NM_024175	77	866
mmu-miR-134-5p	Larp4	NM_001024526	6295	826
mmu-miR-134-5p	Dnd1	NM_173383	632	821
mmu-miR-134-5p	Wdr13	NM_026137	2566	820
mmu-miR-134-5p	2410004P03Rik	NM_001201332	1500	797
mmu-miR-134-5p	Gm9047	NM_001145360	271	795
mmu-miR-134-5p	Rin3	NM_001161365	3120	794
mmu-miR-134-5p	Kpna3	NM_008466	1816	793
mmu-miR-134-5p	Gphn	NM_145965	1116	789
mmu-miR-134-5p	1300010F03Rik	NM_027906	1977	767
mmu-miR-134-5p	Dus1l	NM_026824	108	761
mmu-miR-134-5p	Tmem167	NM_025335	5659	760
mmu-miR-134-5p	Flcn	NM_146018	543	757
mmu-miR-134-5p	Rab3ip	NM_001003950	2478	737
mmu-miR-134-5p	Acadl	NM_007381	355	735
mmu-miR-134-5p	Atp6v0c	NM_009729	594	731
mmu-miR-134-5p	Slamf6	NM_030710	1413	728
mmu-miR-134-5p	Ebf3	NM_001113414	4114	724
mmu-miR-134-5p	Eri2	NM_027698	3160	719
mmu-miR-134-5p	Pcsk5	NM_001190483	4196	716
mmu-miR-134-5p	9930021J03Rik	NM_172836	5431	709
mmu-miR-134-5p	Cdon	NM_021339	1610	701
mmu-miR-134-5p	Caprin2	NM_181541	2077	692
mmu-miR-134-5p	Slc4a4	NM_001136260	3455	692
mmu-miR-134-5p	Dennd1a	NM_146122	3917	673
mmu-miR-134-5p	Mtmr9	NM_177594	2087	673
mmu-miR-134-5p	Dcx	NM_001110222	6932	667
mmu-miR-134-5p	Col5a2	NM_007737	6298	666
mmu-miR-134-5p	Vegfa	NM_001025250	2999	652
mmu-miR-134-5p	Dstyk	NM_172516	3381	642
mmu-miR-134-5p	Sqrdl	NM_001162503	1474	637
mmu-miR-134-5p	Trim29	NM_023655	2006	627
mmu-miR-134-5p	1110018J18Rik	NM_025370	473	624
mmu-miR-134-5p	9430023L20Rik	NM_026566	1094	623
mmu-miR-135a-1-3p	Rnf150	NM_177378	6400	10612
mmu-miR-135a-1-3p	Egf	NM_010113	1334	10548
mmu-miR-135a-1-3p	Spock2	NM_052994	1714	6523
mmu-miR-135a-1-3p	Frmd5	NM_172673	2320	6291
mmu-miR-135a-1-3p	9330159F19Rik	NM_001162537	5187	6129
mmu-miR-135a-1-3p	Tns1	NM_027884	6988	6022
mmu-miR-135a-1-3p	Olfr676	NM_147095	365	4603
mmu-miR-135a-1-3p	Cybb	NM_007807	2859	4464
mmu-miR-135a-1-3p	Smg1	NM_001031814	10660	4415
mmu-miR-135a-1-3p	Fam163b	NM_175427	1181	4167
mmu-miR-135a-1-3p	Spsb3	NM_001163750	1590	3734
mmu-miR-135a-1-3p	Edaradd	NM_133643	4055	3310
mmu-miR-135a-1-3p	Itpr3	NM_080553	2205	2845
mmu-miR-135a-1-3p	Peg3	NM_008817	2843	2699
mmu-miR-135a-1-3p	Lars2	NM_153168	3215	2458
mmu-miR-135a-1-3p	Sppl3	NM_029012	828	2339
mmu-miR-135a-1-3p	B3gnt5	NM_001159407	1324	2298
mmu-miR-135a-1-3p	Pak3	NM_001195046	7613	2014
mmu-miR-135a-1-3p	Kdm1a	NM_133872	2389	1558
mmu-miR-135a-1-3p	Kctd3	NM_172650	2499	1524
mmu-miR-135a-1-3p	Npc2	NM_023409	377	1481
mmu-miR-135a-1-3p	Myom1	NM_001083934	4977	1373
mmu-miR-135a-1-3p	Gpr98	NM_054053	13336	1368
mmu-miR-135a-1-3p	Olfr398	NM_146710	642	1363
mmu-miR-135a-1-3p	Bag3	NM_013863	1391	1351
mmu-miR-135a-1-3p	Cep55	NM_001164362	804	1321
mmu-miR-135a-1-3p	Vwde	NM_001013757	484	1290
mmu-miR-135a-1-3p	Tardbp	NM_001003898	3154	1236
mmu-miR-135a-1-3p	Olfr589	NM_147052	232	1147
mmu-miR-135a-1-3p	Vmn2r17	NM_001104628	504	1140
mmu-miR-135a-1-3p	Olfr629	NM_146821	169	1083
mmu-miR-135a-1-3p	Cdc25b	NM_001111075	488	1032
mmu-miR-135a-1-3p	Gria1	NM_001113325	2022	1032
mmu-miR-135a-1-3p	Arhgef37	NM_177828	2208	1031
mmu-miR-135a-1-3p	Slc6a3	NM_010020	2232	1028
mmu-miR-135a-1-3p	Cldn7	NM_016887	367	955
mmu-miR-135a-1-3p	Tbl1xr1	NM_030732	5163	947
mmu-miR-135a-1-3p	Ttc9c	NM_027412	2299	921
mmu-miR-135a-1-3p	Rev3l	NM_011264	5106	896
mmu-miR-135a-1-3p	Ccdc150	NM_030025	3607	895
mmu-miR-135a-1-3p	Capn8	NM_001145806	1737	876
mmu-miR-135a-1-3p	Trpm1	NM_001039104	3405	855
mmu-miR-135a-1-3p	Sh3tc2	NM_172628	1116	836
mmu-miR-135a-1-3p	Lrrc18	NM_026253	2289	831
mmu-miR-135a-1-3p	Arxes1	NM_029541	646	831
mmu-miR-135a-1-3p	Arxes2	NM_029823	646	831
mmu-miR-135a-1-3p	Csnka2ip	NM_173861	697	831
mmu-miR-135a-1-3p	Kbtbd12	NM_001142724	308	828
mmu-miR-135a-1-3p	Mtmr6	NM_144843	3379	818
mmu-miR-135a-1-3p	Fbxo21	NM_145564	2167	814
mmu-miR-135a-1-3p	Gab2	NM_001162477	1756	813
mmu-miR-135a-1-3p	Olfr17	NM_020598	560	813
mmu-miR-135a-1-3p	Nab1	NM_008667	2954	812
mmu-miR-135a-1-3p	Cog3	NM_177381	913	797
mmu-miR-135a-1-3p	Abca15	NM_177213	3187	791
mmu-miR-135a-1-3p	Mc3r	NM_008561	172	789
mmu-miR-135a-1-3p	Myst4	NM_001205241	150	787
mmu-miR-135a-1-3p	Oip5	NM_001042653	1491	786
mmu-miR-135a-1-3p	Lcmt2	NM_177846	3320	786
mmu-miR-135a-1-3p	Gm128	NM_001024841	1011	785
mmu-miR-135a-1-3p	Ephx3	NM_001033163	734	781
mmu-miR-135a-1-3p	Olfr13	NM_146652	240	760
mmu-miR-135a-1-3p	Mafg	NM_010756	773	753
mmu-miR-135a-1-3p	Tmem108	NM_178638	1985	742
mmu-miR-135a-1-3p	Huwe1	NM_021523	3274	741
mmu-miR-135a-1-3p	Ahcyl2	NM_001171000	3426	735
mmu-miR-135a-1-3p	Arhgap5	NM_009706	2466	730
mmu-miR-135a-1-3p	Ube3a	NM_001033962	2623	729
mmu-miR-135a-1-3p	Arsa	NM_009713	1390	721
mmu-miR-135a-1-3p	Tsr1	NM_177325	1713	719
mmu-miR-135a-1-3p	Cep63	NM_001081122	182	719
mmu-miR-135a-1-3p	Pdzd7	NM_001195265	753	717
mmu-miR-135a-1-3p	AU021092	NM_001033220	451	717
mmu-miR-135a-1-3p	Ush1c	NM_001163733	509	701
mmu-miR-135a-1-3p	Tmem106c	NM_001252153	896	699
mmu-miR-135a-1-3p	Esrp1	NM_194055	1694	675
mmu-miR-135a-1-3p	Gm5087	NM_177813	1798	653
mmu-miR-135a-1-3p	Trim32	NM_001161782	1955	649
mmu-miR-135a-1-3p	C1rl	NM_181344	589	644
mmu-miR-135a-1-3p	Trpc5	NM_009428	2128	637
mmu-miR-135a-1-3p	Cdh3	NM_001037809	1621	633
mmu-miR-135a-1-3p	Kremen1	NM_032396	1138	632
mmu-miR-135b-5p	Grhl1	NM_001161406	515	18924
mmu-miR-135b-5p	Grik3	NM_001081097	6724	9215
mmu-miR-135b-5p	Zc3h12d	NM_172785	2137	8511
mmu-miR-135b-5p	Thoc2	NM_001033422	2105	7930
mmu-miR-135b-5p	Tcp11l1	NM_177190	2560	7794
mmu-miR-135b-5p	Crmp1	NM_001136058	1821	7696
mmu-miR-135b-5p	Myadm	NM_001093764	1833	6782
mmu-miR-135b-5p	Elf4	NM_019680	3723	6720
mmu-miR-135b-5p	Hkdc1	NM_145419	1972	6232
mmu-miR-135b-5p	Hist1h1a	NM_030609	387	6232
mmu-miR-135b-5p	Tbx5	NM_011537	127	4567
mmu-miR-135b-5p	Epha5	NM_007937	2100	4318
mmu-miR-135b-5p	Rfx3	NM_001166414	897	3406
mmu-miR-135b-5p	Bcl11a	NM_001242934	5343	3339
mmu-miR-135b-5p	Dgkg	NM_138650	2897	1980
mmu-miR-135b-5p	Zfp407	NM_001033341	2163	1836
mmu-miR-135b-5p	Fasn	NM_007988	515	1789
mmu-miR-135b-5p	Gpr83	NM_010287	1436	1788
mmu-miR-135b-5p	2310042E22Rik	NM_025634	115	1787
mmu-miR-135b-5p	Rap1b	NM_024457	663	1770
mmu-miR-135b-5p	Pcgf6	NM_027654	835	1735
mmu-miR-135b-5p	Npdc1	NM_008721	1406	1694
mmu-miR-135b-5p	Smg1	NM_001031814	9951	1679
mmu-miR-135b-5p	Akr1a1	NM_021473	1356	1672
mmu-miR-135b-5p	Sgk3	NM_001037759	5147	1550
mmu-miR-135b-5p	Pdzd8	NM_001033222	6961	1506
mmu-miR-135b-5p	Lck	NM_001162432	1296	1438
mmu-miR-135b-5p	Myt1l	NM_001093775	2227	1407
mmu-miR-135b-5p	Kncn	NM_001039124	561	1401
mmu-miR-135b-5p	Ncam1	NM_001081445	2776	1370
mmu-miR-135b-5p	Ino80	NM_026574	2433	1338
mmu-miR-135b-5p	Trerf1	NM_001097623	3868	1312
mmu-miR-135b-5p	Mto1	NM_026658	1167	1288
mmu-miR-135b-5p	Rprd1b	NM_027434	2221	1198
mmu-miR-135b-5p	Snrk	NM_001164572	1022	1175
mmu-miR-135b-5p	Ppp1r16b	NM_001159662	5860	1169
mmu-miR-135b-5p	Rps6kl1	NM_146244	2344	1162
mmu-miR-135b-5p	Ankrd57	NM_172939	3670	1154
mmu-miR-135b-5p	Mtap7	NM_001198635	544	1152
mmu-miR-135b-5p	Pmfbp1	NM_019938	3039	1074
mmu-miR-135b-5p	Zfp111	NM_019940	375	1068
mmu-miR-135b-5p	BC026590	NM_001081420	3156	1062
mmu-miR-135b-5p	Atp1a2	NM_178405	2257	1041
mmu-miR-135b-5p	Zfp282	NM_146175	4597	1027
mmu-miR-135b-5p	Mycbp2	NM_207215	14038	1026
mmu-miR-135b-5p	Mep1a	NM_008585	1556	979
mmu-miR-135b-5p	Zfp760	NM_001008501	3450	974
mmu-miR-135b-5p	Tgfa	NM_031199	4066	961
mmu-miR-135b-5p	Cdh12	NM_001008420	1704	960
mmu-miR-135b-5p	Sh3d19	NM_001082414	1999	948
mmu-miR-135b-5p	Alg2	NM_019998	1227	945
mmu-miR-135b-5p	Gnptab	NM_001004164	303	940
mmu-miR-135b-5p	Trabd	NM_026485	112	940
mmu-miR-135b-5p	Ngfr	NM_033217	1955	922
mmu-miR-135b-5p	Gpr110	NM_133776	2109	919
mmu-miR-135b-5p	Pofut1	NM_080463	2749	914
mmu-miR-135b-5p	Gzf1	NM_028986	3983	903
mmu-miR-135b-5p	Acat1	NM_144784	439	899
mmu-miR-135b-5p	Tcf3	NM_001164147	3169	889
mmu-miR-135b-5p	Srgap2	NM_001081011	1418	878
mmu-miR-135b-5p	Mixl1	NM_013729	428	877
mmu-miR-135b-5p	Snph	NM_198214	3638	867
mmu-miR-135b-5p	Pmpcb	NM_028431	1132	861
mmu-miR-135b-5p	Armc1	NM_028840	282	842
mmu-miR-135b-5p	Nbea	NM_030595	3598	836
mmu-miR-135b-5p	2310002L13Rik	NM_029346	917	836
mmu-miR-135b-5p	Lhfpl1	NM_178358	105	832
mmu-miR-135b-5p	Cdh1	NM_009864	4325	829
mmu-miR-135b-5p	Heph	NM_001159627	508	823
mmu-miR-135b-5p	Alkbh8	NM_026303	1821	817
mmu-miR-135b-5p	F2rl3	NM_007975	121	814
mmu-miR-135b-5p	Intu	NM_175515	4715	808
mmu-miR-135b-5p	Wwp2	NM_025830	3275	803
mmu-miR-135b-5p	Idua	NM_008325	3111	798
mmu-miR-135b-5p	Fes	NM_010194	1384	794
mmu-miR-135b-5p	Kpna3	NM_008466	1816	793
mmu-miR-135b-5p	Wipf3	NM_001167860	2634	787
mmu-miR-135b-5p	Shisa2	NM_145463	2331	785
mmu-miR-135b-5p	Trim41	NM_145377	1374	781
mmu-miR-135b-5p	1110032A03Rik	NM_023483	1371	759
mmu-miR-135b-5p	Lix1	NM_025681	2531	730
mmu-miR-135b-5p	Car10	NM_028296	2246	724
mmu-miR-135b-5p	Snip1	NM_175246	287	717
mmu-miR-135b-5p	Fam164b	NM_029172	57	717
mmu-miR-135b-5p	Rps10	NM_025963	136	715
mmu-miR-135b-5p	Apbb3	NM_146085	1005	701
mmu-miR-135b-5p	Tulp4	NM_001103181	3956	701
mmu-miR-135b-5p	1700065I17Rik	NM_026099	294	699
mmu-miR-135b-5p	Ogfr	NM_031373	1458	699
mmu-miR-135b-5p	Pnn	NM_008891	2236	698
mmu-miR-135b-5p	Zfp295	NM_001081684	1294	697
mmu-miR-135b-5p	Gpa33	NM_021610	1789	695
mmu-miR-135b-5p	Osbpl6	NM_145525	2508	688
mmu-miR-135b-5p	Adcy2	NM_153534	1322	679
mmu-miR-135b-5p	Btbd3	NM_001025431	4016	678
mmu-miR-135b-5p	Carkd	NM_001190357	599	673
mmu-miR-135b-5p	Son	NM_019973	974	671
mmu-miR-135b-5p	Pknox2	NM_001029838	2696	663
mmu-miR-135b-5p	Rsbn1l	NM_001080977	5100	657
mmu-miR-135b-5p	Rab5b	NM_177411	2399	656
mmu-miR-135b-5p	Akap12	NM_031185	1748	656
mmu-miR-135b-5p	4933408B17Rik	NM_177773	260	654
mmu-miR-135b-5p	Phyh	NM_010726	709	652
mmu-miR-135b-5p	Zfp943	NM_001025373	1039	650
mmu-miR-135b-5p	H13	NM_001159551	2124	642
mmu-miR-135b-5p	Maml1	NM_175334	2749	638
mmu-miR-135b-5p	Rb1	NM_009029	2029	637
mmu-miR-135b-5p	Fam53b	NM_175268	2078	636
mmu-miR-135b-5p	Api5	NM_007466	3341	633
mmu-miR-135b-5p	Noc3l	NM_021315	1314	630
mmu-miR-135b-5p	Fgf23	NM_022657	1344	627
mmu-miR-135b-5p	Cenpb	NM_007682	2281	623
mmu-miR-135b-5p	Fech	NM_007998	1421	623
mmu-miR-135b-5p	Cytip	NM_139200	4816	622
mmu-miR-138-1-3p	Zfp691	NM_001145935	1449	9924
mmu-miR-138-1-3p	Sfrp1	NM_013834	1773	9193
mmu-miR-138-1-3p	Mep1a	NM_008585	1525	9087
mmu-miR-138-1-3p	Hmgb3	NM_008253	921	5924
mmu-miR-138-1-3p	Lsm11	NM_028185	2411	2757
mmu-miR-138-1-3p	Rnf111	NM_033604	1599	1713
mmu-miR-138-1-3p	Msn	NM_010833	2948	1634
mmu-miR-138-1-3p	Cd59a	NM_001111060	664	1552
mmu-miR-138-1-3p	Ptch1	NM_008957	1251	1193
mmu-miR-138-1-3p	Rps6ka6	NM_025949	11	1140
mmu-miR-138-1-3p	Als2cl	NM_001146059	4772	1107
mmu-miR-138-1-3p	Prkcz	NM_001039079	117	1079
mmu-miR-138-1-3p	Il2ra	NM_008367	4073	1066
mmu-miR-138-1-3p	Gstm1	NM_010358	1217	1049
mmu-miR-138-1-3p	Dnahc1	NM_001033668	7749	1023
mmu-miR-138-1-3p	Dnm2	NM_001039520	1425	989
mmu-miR-138-1-3p	Tnfsf15	NM_177371	5269	929
mmu-miR-138-1-3p	Isy1	NM_133934	1295	922
mmu-miR-138-1-3p	1700019G17Rik	NM_001145895	191	918
mmu-miR-138-1-3p	9330159F19Rik	NM_001162537	4150	830
mmu-miR-138-1-3p	Ccnd2	NM_009829	5640	807
mmu-miR-138-1-3p	Ap3m1	NM_018829	3703	797
mmu-miR-138-1-3p	Pcdhga7	NM_033590	2175	769
mmu-miR-138-1-3p	Tnfrsf21	NM_178589	1520	745
mmu-miR-138-1-3p	Nicn1	NM_025449	1103	709
mmu-miR-138-1-3p	1110014N23Rik	NM_001081041	944	697
mmu-miR-138-1-3p	Efcab2	NM_026626	2211	686
mmu-miR-138-1-3p	Pqlc3	NM_172574	946	638
mmu-miR-138-1-3p	Pex11b	NM_001162387	1996	631
mmu-miR-138-1-3p	Acot11	NM_025590	3037	625
mmu-miR-149-5p	Nhlrc2	NM_025811	2219	21275
mmu-miR-149-5p	Snap25	NM_011428	942	14179
mmu-miR-149-5p	Rcan2	NM_030598	11	12848
mmu-miR-149-5p	Zfp869	NM_001039965	301	10410
mmu-miR-149-5p	Zfp868	NM_001045553	265	10410
mmu-miR-149-5p	Ppp1r12a	NM_027892	1068	9591
mmu-miR-149-5p	Cd3d	NM_013487	1101	7134
mmu-miR-149-5p	Mylip	NM_153789	2381	7103
mmu-miR-149-5p	Elf4	NM_019680	3723	6720
mmu-miR-149-5p	Zdhhc7	NM_133967	1879	6522
mmu-miR-149-5p	Plk5	NM_183152	1748	6404
mmu-miR-149-5p	Tgm6	NM_177726	1474	6257
mmu-miR-149-5p	Tbx5	NM_011537	14	6115
mmu-miR-149-5p	Lig1	NM_001083188	960	5691
mmu-miR-149-5p	1700040I03Rik	NM_001163427	747	5667
mmu-miR-149-5p	Srsf12	NM_177774	2333	5482
mmu-miR-149-5p	Ercc6	NM_001081221	725	4779
mmu-miR-149-5p	Ctsd	NM_009983	225	4718
mmu-miR-149-5p	Zfand5	NM_009551	809	3928
mmu-miR-149-5p	Chst3	NM_016803	4997	3612
mmu-miR-149-5p	Dnahc17	NM_001167746	13566	3139
mmu-miR-149-5p	Cd72	NM_001110320	1413	3055
mmu-miR-149-5p	4931406C07Rik	NM_001199485	108	2908
mmu-miR-149-5p	Fbxw4	NM_013907	166	2879
mmu-miR-149-5p	Mysm1	NM_177239	4640	2780
mmu-miR-149-5p	Bbc3	NM_133234	1638	2757
mmu-miR-149-5p	Rph3a	NM_011286	2804	2753
mmu-miR-149-5p	Plcd1	NM_019676	826	2618
mmu-miR-149-5p	Spag4	NM_139151	1164	2112
mmu-miR-149-5p	Heatr6	NM_145432	3526	2058
mmu-miR-149-5p	Plcd4	NM_001081456	1509	2045
mmu-miR-149-5p	Spnb3	NM_021287	2927	2011
mmu-miR-149-5p	Ppp1r16b	NM_001159662	4966	2008
mmu-miR-149-5p	42068	NM_027314	2693	2008
mmu-miR-149-5p	Axl	NM_001190974	4592	1965
mmu-miR-149-5p	Slc7a8	NM_016972	2253	1963
mmu-miR-149-5p	Aurkaip1	NM_025338	444	1930
mmu-miR-149-5p	Tmem117	NM_178789	1615	1914
mmu-miR-149-5p	Pqlc2	NM_145384	773	1808
mmu-miR-149-5p	Gas2l3	NM_001033331	5657	1607
mmu-miR-149-5p	B4galnt2	NM_008081	1674	1606
mmu-miR-149-5p	Oit3	NM_010959	1670	1580
mmu-miR-149-5p	Lmtk3	NM_001005511	3812	1568
mmu-miR-149-5p	Dhx16	NM_026987	533	1563
mmu-miR-149-5p	Mylk3	NM_175441	623	1531
mmu-miR-149-5p	Ndufa13	NM_023312	902	1515
mmu-miR-149-5p	Fam169a	NM_001100458	1861	1470
mmu-miR-149-5p	Kcnc1	NM_008421	7452	1466
mmu-miR-149-5p	Pqbp1	NM_019478	910	1429
mmu-miR-149-5p	Myt1l	NM_001093775	2227	1407
mmu-miR-149-5p	Ncam1	NM_001081445	2776	1370
mmu-miR-149-5p	Omd	NM_012050	116	1361
mmu-miR-149-5p	Brd8	NM_030147	3585	1358
mmu-miR-149-5p	Fbxw8	NM_172721	4177	1312
mmu-miR-149-5p	Grasp	NM_019518	1246	1310
mmu-miR-149-5p	Cdan1	NM_026891	3396	1299
mmu-miR-149-5p	Sytl3	NM_031395	631	1296
mmu-miR-149-5p	Pdcd11	NM_011053	5700	1284
mmu-miR-149-5p	Prrc2c	NM_001081290	6982	1261
mmu-miR-149-5p	Odz4	NM_011858	9792	1257
mmu-miR-149-5p	H2-T24	NM_008207	1341	1245
mmu-miR-149-5p	Arhgef40	NM_001145921	3183	1242
mmu-miR-149-5p	Fbxl13	NM_001199632	631	1239
mmu-miR-149-5p	Gmeb1	NM_001122992	5205	1203
mmu-miR-149-5p	Pmvk	NM_026784	691	1195
mmu-miR-149-5p	Ilf3	NM_001042708	2592	1195
mmu-miR-149-5p	Zfp870	NM_207245	4980	1194
mmu-miR-149-5p	Gdf3	NM_008108	1824	1165
mmu-miR-149-5p	Cdh26	NM_198656	1312	1159
mmu-miR-149-5p	Fgfrl1	NM_001164259	556	1149
mmu-miR-149-5p	Cenpf	NM_001081363	4032	1129
mmu-miR-149-5p	Tmem164	NM_001199360	287	1109
mmu-miR-149-5p	Slc26a11	NM_178743	2109	1074
mmu-miR-149-5p	Pion	NM_175437	2949	1047
mmu-miR-149-5p	Atp1a2	NM_178405	2257	1041
mmu-miR-149-5p	Htt	NM_010414	510	1011
mmu-miR-149-5p	1700019O17Rik	NM_027966	620	1010
mmu-miR-149-5p	Abr	NM_198894	47	1001
mmu-miR-149-5p	Dnm2	NM_001039520	1425	989
mmu-miR-149-5p	Tmem174	NM_026685	78	977
mmu-miR-149-5p	Myl6	NM_010860	107	972
mmu-miR-149-5p	Elmo2	NM_080287	611	968
mmu-miR-149-5p	Mcoln3	NM_134160	550	962
mmu-miR-149-5p	D1Bwg0212e	NM_028043	140	949
mmu-miR-149-5p	Slitrk1	NM_199065	3230	940
mmu-miR-149-5p	Gnptab	NM_001004164	303	940
mmu-miR-149-5p	Galntl2	NM_030166	119	932
mmu-miR-149-5p	Exoc5	NM_207214	4184	927
mmu-miR-149-5p	Myh14	NM_028021	5233	914
mmu-miR-149-5p	Mprip	NM_012027	2358	879
mmu-miR-149-5p	Ppm1e	NM_177167	3317	877
mmu-miR-149-5p	Zyg11b	NM_001033634	3893	864
mmu-miR-149-5p	N4bp3	NM_145974	626	863
mmu-miR-149-5p	Ncor2	NM_011424	8143	862
mmu-miR-149-5p	Cobll1	NM_027225	2170	846
mmu-miR-149-5p	Aloxe3	NM_011786	509	845
mmu-miR-149-5p	Duxbl	NM_183389	93	844
mmu-miR-149-5p	Cpd	NM_007754	8682	843
mmu-miR-149-5p	Erlin1	NM_145502	153	836
mmu-miR-149-5p	Rgnef	NM_012026	4591	829
mmu-miR-149-5p	Sfxn4	NM_053198	2270	826
mmu-miR-149-5p	Trim9	NM_001110202	2609	812
mmu-miR-149-5p	Arnt	NM_001037737	3052	812
mmu-miR-149-5p	Tns3	NM_001083587	1336	808
mmu-miR-149-5p	Olfr1443	NM_146698	2001	798
mmu-miR-149-5p	Lefty1	NM_010094	1056	797
mmu-miR-149-5p	Ddx27	NM_153065	500	797
mmu-miR-149-5p	Sigirr	NM_023059	1620	795
mmu-miR-149-5p	Ecm1	NM_007899	570	789
mmu-miR-149-5p	Gphn	NM_145965	1116	789
mmu-miR-149-5p	Btnl3	NM_001111094	180	788
mmu-miR-149-5p	Top2a	NM_011623	4725	786
mmu-miR-149-5p	2810403A07Rik	NM_028814	2744	783
mmu-miR-149-5p	Prdm16	NM_001177995	4029	782
mmu-miR-149-5p	Atcay	NM_178662	1307	772
mmu-miR-149-5p	Acan	NM_007424	1804	760
mmu-miR-149-5p	Bod1	NM_001024919	158	753
mmu-miR-149-5p	Ryr3	NM_177652	4215	741
mmu-miR-149-5p	Mtss1l	NM_198625	595	735
mmu-miR-149-5p	Nceh1	NM_178772	1868	718
mmu-miR-149-5p	Lonrf1	NM_001081150	1663	717
mmu-miR-149-5p	Col27a1	NM_025685	3199	716
mmu-miR-149-5p	Entpd7	NM_053103	3274	713
mmu-miR-149-5p	Aggf1	NM_025630	1343	706
mmu-miR-149-5p	Sptlc2	NM_011479	1567	704
mmu-miR-149-5p	Vcl	NM_009502	829	703
mmu-miR-149-5p	Acbd3	NM_133225	1009	702
mmu-miR-149-5p	Ogfr	NM_031373	1458	699
mmu-miR-149-5p	Zfyve26	NM_001008550	1576	697
mmu-miR-149-5p	Clgn	NM_009904	2079	693
mmu-miR-149-5p	Mettl11a	NM_170592	803	690
mmu-miR-149-5p	Slc44a1	NM_133891	2749	690
mmu-miR-149-5p	Rcan3	NM_022980	3840	687
mmu-miR-149-5p	Nphp3	NM_028721	4669	687
mmu-miR-149-5p	Cep110	NM_012018	5425	686
mmu-miR-149-5p	Tmco4	NM_029857	2782	685
mmu-miR-149-5p	Pcdhga9	NM_033592	2020	683
mmu-miR-149-5p	Ephb1	NM_001168296	2258	671
mmu-miR-149-5p	Aldh1a7	NM_011921	1106	668
mmu-miR-149-5p	Pramef8	NM_172877	1941	657
mmu-miR-149-5p	Akap12	NM_031185	1748	656
mmu-miR-149-5p	Add2	NM_013458	2040	647
mmu-miR-149-5p	Spic	NM_011461	1146	641
mmu-miR-149-5p	Klhl26	NM_001122830	2073	636
mmu-miR-149-5p	Ceacam19	NM_177036	872	635
mmu-miR-149-5p	Hexim1	NM_138753	5	626
mmu-miR-149-5p	Gatad2a	NM_001113345	990	622
mmu-miR-149-5p	Rgs9bp	NM_145840	5044	622
mmu-miR-150-5p	Lrrc10b	NM_001111140	1426	11059
mmu-miR-150-5p	Ubxn2b	NM_026534	2428	10291
mmu-miR-150-5p	Myadm	NM_001093764	1833	6782
mmu-miR-150-5p	Cml2	NM_053096	2922	5260
mmu-miR-150-5p	Spon2	NM_133903	1155	4762
mmu-miR-150-5p	Srpx2	NM_001083895	1968	2440
mmu-miR-150-5p	AU018091	NM_001004153	2303	1881
mmu-miR-150-5p	Plxnb1	NM_172775	4669	1830
mmu-miR-150-5p	Efnb2	NM_010111	2123	1687
mmu-miR-150-5p	Vav2	NM_009500	3377	1619
mmu-miR-150-5p	Tpmt	NM_016785	1962	1615
mmu-miR-150-5p	Flt4	NM_008029	4246	1515
mmu-miR-150-5p	Vars	NM_011690	1286	1485
mmu-miR-150-5p	Prdm1	NM_007548	3582	1298
mmu-miR-150-5p	Lama5	NM_001081171	9229	1288
mmu-miR-150-5p	Trmt2a	NM_001080999	3203	1281
mmu-miR-150-5p	Creg2	NM_170597	668	1213
mmu-miR-150-5p	Ppp1r14c	NM_133485	1136	1152
mmu-miR-150-5p	C230081A13Rik	NM_172924	9353	1141
mmu-miR-150-5p	Smok3a	NM_001168602	122	1101
mmu-miR-150-5p	Tmem35	NM_026239	873	1059
mmu-miR-150-5p	Otx1	NM_011023	1525	1052
mmu-miR-150-5p	Ctla2b	NM_001145801	835	1031
mmu-miR-150-5p	Myh11	NM_001161775	6361	1029
mmu-miR-150-5p	Taf7	NM_175770	3103	1025
mmu-miR-150-5p	Mtss1l	NM_198625	3285	958
mmu-miR-150-5p	Dub1a	NM_201409	89	945
mmu-miR-150-5p	Vezt	NM_172538	3795	937
mmu-miR-150-5p	Tmprss13	NM_001013373	2392	936
mmu-miR-150-5p	Lims1	NM_001193303	3004	920
mmu-miR-150-5p	Fn1	NM_010233	6385	918
mmu-miR-150-5p	Tead3	NM_001098226	1767	903
mmu-miR-150-5p	Pabpc6	NM_001163836	659	842
mmu-miR-150-5p	Kpnb1	NM_008379	3243	835
mmu-miR-150-5p	Il31ra	NM_139299	2235	830
mmu-miR-150-5p	Fbxl5	NM_001159963	1815	818
mmu-miR-150-5p	Zfp189	NM_145547	2771	817
mmu-miR-150-5p	Yes1	NM_001205132	2867	781
mmu-miR-150-5p	Ankrd45	NM_028664	2249	781
mmu-miR-150-5p	Csf2rb2	NM_007781	3476	759
mmu-miR-150-5p	Prodh2	NM_019546	1578	755
mmu-miR-150-5p	Ankib1	NM_001003909	3863	753
mmu-miR-150-5p	Adipor2	NM_197985	1823	747
mmu-miR-150-5p	Slc35b1	NM_016752	381	740
mmu-miR-150-5p	Pign	NM_013784	3943	739
mmu-miR-150-5p	Zfp788	NM_023363	3722	738
mmu-miR-150-5p	Vmn2r53	NM_001104644	1679	712
mmu-miR-150-5p	Vmn2r55	NM_001104645	1676	712
mmu-miR-150-5p	Vmn2r56	NM_001104648	1670	712
mmu-miR-150-5p	Pcdh10	NM_001098170	4196	701
mmu-miR-150-5p	Stx16	NM_001102423	2042	701
mmu-miR-150-5p	Pik3r1	NM_001024955	5194	683
mmu-miR-150-5p	Arfgap2	NM_001166024	1920	679
mmu-miR-150-5p	Chchd7	NM_001190322	548	664
mmu-miR-150-5p	Frmd7	NM_001190332	3449	657
mmu-miR-150-5p	Slc35c1	NM_145832	1643	654
mmu-miR-150-5p	Pqlc3	NM_172574	946	638
mmu-miR-150-5p	Pqlc1	NM_001164420	316	636
mmu-miR-15a-5p	Map2k7	NM_001042557	613	10093
mmu-miR-15a-5p	Cyp2d22	NM_001163472	2	10089
mmu-miR-15a-5p	Cry2	NM_009963	3101	9878
mmu-miR-15a-5p	Grik5	NM_008168	367	8773
mmu-miR-15a-5p	Itsn1	NM_010587	12835	8729
mmu-miR-15a-5p	Sptlc2	NM_011479	50	6200
mmu-miR-15a-5p	Insrr	NM_011832	3233	6066
mmu-miR-15a-5p	Cd59a	NM_001111060	652	5799
mmu-miR-15a-5p	Cplx2	NM_009946	4745	5169
mmu-miR-15a-5p	Mink1	NM_001045959	3849	4262
mmu-miR-15a-5p	Lgi1	NM_020278	3210	4150
mmu-miR-15a-5p	Pigb	NM_018889	1077	4048
mmu-miR-15a-5p	Klc1	NM_001025360	79	3935
mmu-miR-15a-5p	Zfp629	NM_177226	4011	3450
mmu-miR-15a-5p	Kcnc1	NM_008421	4952	3309
mmu-miR-15a-5p	Zfp827	NM_178267	2775	2268
mmu-miR-15a-5p	Psap	NM_001146120	1644	2115
mmu-miR-15a-5p	BC018507	NM_144837	2473	1867
mmu-miR-15a-5p	Cd101	NM_001099332	2910	1834
mmu-miR-15a-5p	Sntg1	NM_027671	1668	1690
mmu-miR-15a-5p	Vav2	NM_009500	3377	1619
mmu-miR-15a-5p	Sntb2	NM_009229	548	1524
mmu-miR-15a-5p	Abcg4	NM_138955	2932	1498
mmu-miR-15a-5p	Dchs1	NM_001162943	8626	1363
mmu-miR-15a-5p	Dmrtc2	NM_027732	565	1351
mmu-miR-15a-5p	Btrc	NM_001037758	4788	1327
mmu-miR-15a-5p	Synj2bp	NM_025292	6841	1307
mmu-miR-15a-5p	Cdan1	NM_026891	3396	1299
mmu-miR-15a-5p	Cnn1	NM_009922	982	1294
mmu-miR-15a-5p	Urb1	NM_029497	6332	1291
mmu-miR-15a-5p	Ski	NM_011385	3730	1290
mmu-miR-15a-5p	Hbq1a	NM_175000	571	1236
mmu-miR-15a-5p	Cic	NM_001110131	1584	1214
mmu-miR-15a-5p	Btnl2	NM_079835	1616	1194
mmu-miR-15a-5p	Aqp3	NM_016689	1198	1182
mmu-miR-15a-5p	Rusc1	NM_001083807	628	1176
mmu-miR-15a-5p	Sh2d7	NM_173778	1695	1157
mmu-miR-15a-5p	Mme	NM_008604	3308	1141
mmu-miR-15a-5p	Suv39h2	NM_022724	4133	1085
mmu-miR-15a-5p	Tnfrsf11a	NM_009399	2950	1075
mmu-miR-15a-5p	Anapc10	NM_026904	1098	1075
mmu-miR-15a-5p	Prss54	NM_027640	6	1070
mmu-miR-15a-5p	Sh3bp4	NM_133816	3493	1049
mmu-miR-15a-5p	Hnrnpul2	NM_001081196	4154	1039
mmu-miR-15a-5p	Gm853	NM_001034872	397	1031
mmu-miR-15a-5p	Hic2	NM_178922	3165	1030
mmu-miR-15a-5p	Dcaf7	NM_027946	4866	1028
mmu-miR-15a-5p	Trim72	NM_001079932	1502	1020
mmu-miR-15a-5p	Zfp40	NM_009555	3197	1015
mmu-miR-15a-5p	Prepl	NM_001163622	188	979
mmu-miR-15a-5p	Afap1	NM_027373	5218	970
mmu-miR-15a-5p	Gpr180	NM_021434	2459	952
mmu-miR-15a-5p	Ttpa	NM_015767	976	945
mmu-miR-15a-5p	Mov10l1	NM_031260	2519	935
mmu-miR-15a-5p	Ptpn4	NM_019933	616	930
mmu-miR-15a-5p	Gm3852	NM_001177356	241	929
mmu-miR-15a-5p	Hyou1	NM_021395	2765	919
mmu-miR-15a-5p	Slc23a1	NM_011397	1580	908
mmu-miR-15a-5p	Fmo1	NM_010231	372	902
mmu-miR-15a-5p	Ubr4	NM_001160319	2110	898
mmu-miR-15a-5p	BC005764	NM_001170935	1171	868
mmu-miR-15a-5p	Snph	NM_198214	3638	867
mmu-miR-15a-5p	Speer4e	NM_001122661	964	865
mmu-miR-15a-5p	Gm10471	NM_001177579	950	865
mmu-miR-15a-5p	Speer4d	NM_025759	932	865
mmu-miR-15a-5p	Speer4f	NM_027609	1027	865
mmu-miR-15a-5p	Speer4b	NM_028561	934	865
mmu-miR-15a-5p	Speer4a	NM_029376	931	865
mmu-miR-15a-5p	Pmpcb	NM_028431	1132	861
mmu-miR-15a-5p	1810031K17Rik	NM_026977	2307	846
mmu-miR-15a-5p	Zmym4	NM_001114399	5851	845
mmu-miR-15a-5p	4933417A18Rik	NM_025750	588	840
mmu-miR-15a-5p	Msmp	NM_001099314	665	840
mmu-miR-15a-5p	Nostrin	NM_181547	1548	836
mmu-miR-15a-5p	Dnmt1	NM_001199431	55	830
mmu-miR-15a-5p	Clu	NM_013492	1701	830
mmu-miR-15a-5p	Nipal2	NM_145469	903	819
mmu-miR-15a-5p	Rasgrp1	NM_011246	2894	818
mmu-miR-15a-5p	Ulk3	NM_027895	1338	816
mmu-miR-15a-5p	Rad54l	NM_009015	533	814
mmu-miR-15a-5p	4930427A07Rik	NM_134041	278	813
mmu-miR-15a-5p	Gvin1	NM_001039160	2181	810
mmu-miR-15a-5p	Vav1	NM_001163815	124	810
mmu-miR-15a-5p	Gm4070	NM_001243039	2372	810
mmu-miR-15a-5p	Idua	NM_008325	3111	798
mmu-miR-15a-5p	Tm9sf1	NM_028780	204	796
mmu-miR-15a-5p	Timp4	NM_080639	795	794
mmu-miR-15a-5p	Prl8a2	NM_010088	84	789
mmu-miR-15a-5p	Prl8a9	NM_023332	83	789
mmu-miR-15a-5p	1810063B07Rik	NM_026209	1092	786
mmu-miR-15a-5p	Ssbp2	NM_024186	3557	785
mmu-miR-15a-5p	Treml2	NM_001033405	3183	781
mmu-miR-15a-5p	C2cd2	NM_174847	4354	772
mmu-miR-15a-5p	Zfp646	NM_172749	2905	771
mmu-miR-15a-5p	Hsd3b6	NM_013821	14	770
mmu-miR-15a-5p	Zfp292	NM_013889	6295	767
mmu-miR-15a-5p	Smc2	NM_008017	2877	761
mmu-miR-15a-5p	Fcgbp	NM_001122603	6961	760
mmu-miR-15a-5p	Nrip3	NM_020610	1425	760
mmu-miR-15a-5p	Map4k2	NM_009006	1871	746
mmu-miR-15a-5p	Slamf6	NM_030710	1413	728
mmu-miR-15a-5p	B4galt1	NM_022305	3154	727
mmu-miR-15a-5p	Smarcad1	NM_007958	914	718
mmu-miR-15a-5p	Usp48	NM_130879	4929	715
mmu-miR-15a-5p	5730494M16Rik	NM_001004361	2825	710
mmu-miR-15a-5p	Lsr	NM_001164185	853	709
mmu-miR-15a-5p	Fbxw9	NM_026791	1484	707
mmu-miR-15a-5p	Cdc14b	NM_001122989	1821	703
mmu-miR-15a-5p	Col24a1	NM_027770	6320	702
mmu-miR-15a-5p	Bace1	NM_001145947	3646	698
mmu-miR-15a-5p	1110014N23Rik	NM_001081041	944	697
mmu-miR-15a-5p	Eml6	NM_146016	7133	681
mmu-miR-15a-5p	Aplp1	NM_007467	1912	678
mmu-miR-15a-5p	Olfr796	NM_146931	131	661
mmu-miR-15a-5p	Pitrm1	NM_145131	2582	657
mmu-miR-15a-5p	Slc37a4	NM_008063	571	651
mmu-miR-15a-5p	Alpi	NM_001081082	66	643
mmu-miR-15a-5p	Olfr646	NM_147056	806	642
mmu-miR-15a-5p	Mst1r	NM_009074	4206	638
mmu-miR-15a-5p	Exoc8	NM_198103	6798	638
mmu-miR-15a-5p	Zfp280c	NM_001166648	2677	637
mmu-miR-15a-5p	Apbb2	NM_001201413	5521	632
mmu-miR-15a-5p	Olfr323	NM_146376	197	624
mmu-miR-15a-5p	Wbp7	NM_029274	5925	623
mmu-miR-181b-2-3p	Smok3a	NM_001168602	111	9614
mmu-miR-181b-2-3p	Rcbtb1	NM_027764	3591	9603
mmu-miR-181b-2-3p	Smok3b	NM_001039889	138	7932
mmu-miR-181b-2-3p	Polr2b	NM_153798	1161	6592
mmu-miR-181b-2-3p	Rassf10	NM_175279	3169	6296
mmu-miR-181b-2-3p	Hist1h1a	NM_030609	387	6232
mmu-miR-181b-2-3p	Pacs2	NM_001081170	2230	6197
mmu-miR-181b-2-3p	Ptpn21	NM_001146199	2352	5980
mmu-miR-181b-2-3p	Tmed2	NM_019770	1469	5401
mmu-miR-181b-2-3p	Cdh20	NM_011800	3101	4782
mmu-miR-181b-2-3p	Epha5	NM_007937	2100	4318
mmu-miR-181b-2-3p	Ddost	NM_007838	1296	3747
mmu-miR-181b-2-3p	2310022B05Rik	NM_175149	2814	3440
mmu-miR-181b-2-3p	Zfp397	NM_027007	896	3345
mmu-miR-181b-2-3p	Lphn1	NM_181039	4844	2629
mmu-miR-181b-2-3p	Cacna1a	NM_001252059	3949	2104
mmu-miR-181b-2-3p	Spcs2	NM_025668	537	2066
mmu-miR-181b-2-3p	Mars2	NM_175439	2670	1990
mmu-miR-181b-2-3p	Poldip3	NM_178627	2375	1940
mmu-miR-181b-2-3p	Pard3	NM_001013580	190	1934
mmu-miR-181b-2-3p	Srp72	NM_025691	2050	1926
mmu-miR-181b-2-3p	Plxna3	NM_008883	1795	1830
mmu-miR-181b-2-3p	Lamp1	NM_010684	683	1735
mmu-miR-181b-2-3p	Eea1	NM_001001932	2129	1523
mmu-miR-181b-2-3p	Cacng2	NM_007583	482	1502
mmu-miR-181b-2-3p	Hsbp1	NM_024219	645	1487
mmu-miR-181b-2-3p	Cars	NM_013742	987	1483
mmu-miR-181b-2-3p	Dcc	NM_007831	5241	1392
mmu-miR-181b-2-3p	Pdcl	NM_026176	2475	1348
mmu-miR-181b-2-3p	Srfbp1	NM_026040	768	1322
mmu-miR-181b-2-3p	Kif1b	NM_207682	3054	1271
mmu-miR-181b-2-3p	Secisbp2l	NM_177608	5327	1201
mmu-miR-181b-2-3p	Ralgapa2	NM_001033348	4420	1200
mmu-miR-181b-2-3p	Sytl1	NM_031393	1479	1194
mmu-miR-181b-2-3p	Cntnap4	NM_130457	1318	1184
mmu-miR-181b-2-3p	Cd200r2	NM_206535	498	1170
mmu-miR-181b-2-3p	Cdh26	NM_198656	1312	1159
mmu-miR-181b-2-3p	Scaf11	NM_028148	5512	1157
mmu-miR-181b-2-3p	Sox6	NM_001025559	4290	1109
mmu-miR-181b-2-3p	Fbln5	NM_011812	1020	1068
mmu-miR-181b-2-3p	Gys2	NM_145572	293	1049
mmu-miR-181b-2-3p	Crybg3	NM_174848	1364	1044
mmu-miR-181b-2-3p	Zyx	NM_011777	1498	1032
mmu-miR-181b-2-3p	Rimbp3	NM_001033338	4021	1005
mmu-miR-181b-2-3p	Serpinb8	NM_011459	2130	1005
mmu-miR-181b-2-3p	Tmem164	NM_001199360	1990	999
mmu-miR-181b-2-3p	Mrpl39	NM_017404	743	991
mmu-miR-181b-2-3p	Ngly1	NM_021504	615	973
mmu-miR-181b-2-3p	Scn2b	NM_001014761	454	969
mmu-miR-181b-2-3p	Safb2	NM_001029979	1004	963
mmu-miR-181b-2-3p	Safb	NM_001163300	1063	963
mmu-miR-181b-2-3p	Pja2	NM_001025309	3750	950
mmu-miR-181b-2-3p	Atp13a1	NM_133224	3083	936
mmu-miR-181b-2-3p	Vmn1r20	NM_001101533	500	929
mmu-miR-181b-2-3p	Vmn1r27	NM_134436	500	929
mmu-miR-181b-2-3p	Hecw1	NM_001081348	7495	919
mmu-miR-181b-2-3p	Dleu7	NM_173419	1120	919
mmu-miR-181b-2-3p	Mdh1	NM_008618	1814	917
mmu-miR-181b-2-3p	Naip6	NM_010871	5581	899
mmu-miR-181b-2-3p	Tmco4	NM_029857	625	898
mmu-miR-181b-2-3p	Kdm5b	NM_152895	5880	891
mmu-miR-181b-2-3p	Atp6v0a1	NM_001243050	234	886
mmu-miR-181b-2-3p	D16H22S680E	NM_138583	1278	854
mmu-miR-181b-2-3p	Rnf130	NM_021540	937	851
mmu-miR-181b-2-3p	Kctd12b	NM_175429	694	839
mmu-miR-181b-2-3p	Srbd1	NM_030133	1919	830
mmu-miR-181b-2-3p	Zfp715	NM_027264	1331	826
mmu-miR-181b-2-3p	Ptgds	NM_008963	390	799
mmu-miR-181b-2-3p	Lrrc40	NM_024194	2219	775
mmu-miR-181b-2-3p	Vmn1r230	NM_134197	620	741
mmu-miR-181b-2-3p	Dtnbp1	NM_025772	1118	732
mmu-miR-181b-2-3p	Sphk1	NM_001172472	1	722
mmu-miR-181b-2-3p	Luc7l	NM_028190	4116	720
mmu-miR-181b-2-3p	Plekhm2	NM_001033150	225	719
mmu-miR-181b-2-3p	1190005F20Rik	NM_026876	1373	717
mmu-miR-181b-2-3p	Il1f9	NM_153511	123	698
mmu-miR-181b-2-3p	Sh3bp5l	NM_001161338	2242	697
mmu-miR-181b-2-3p	Slc11a2	NM_001146161	1532	695
mmu-miR-181b-2-3p	Zfp398	NM_027477	2612	670
mmu-miR-181b-2-3p	Acaca	NM_133360	8912	664
mmu-miR-181b-2-3p	Zfp961	NM_001164581	1921	656
mmu-miR-181b-2-3p	Exosc9	NM_019393	1416	656
mmu-miR-181b-2-3p	Akr1e1	NM_018859	180	648
mmu-miR-181b-2-3p	Atp1b2	NM_013415	845	644
mmu-miR-181b-2-3p	Ttc5	NM_177625	2238	643
mmu-miR-181b-2-3p	Gata6	NM_010258	1873	643
mmu-miR-181b-2-3p	Rab6b	NM_173781	2493	643
mmu-miR-181b-2-3p	Itsn2	NM_001198968	2740	642
mmu-miR-181b-2-3p	Whsc1l1	NM_001081269	6964	635
mmu-miR-181b-2-3p	Sectm1b	NM_026907	2253	631
mmu-miR-181b-2-3p	Purb	NM_011221	3558	625
mmu-miR-181b-2-3p	Papss2	NM_001201470	2040	624
mmu-miR-184-3p	Epn3	NM_027984	963	18848
mmu-miR-184-3p	Pigf	NM_008838	199	3498
mmu-miR-184-3p	Gkap1	NM_019832	1423	3460
mmu-miR-184-3p	1110012J17Rik	NM_001114098	6968	2925
mmu-miR-184-3p	Cnr1	NM_007726	2433	2378
mmu-miR-184-3p	Zfx	NM_001044386	6601	2268
mmu-miR-184-3p	Hira	NM_010435	2668	2050
mmu-miR-184-3p	Plxna3	NM_008883	1795	1830
mmu-miR-184-3p	Zfp703	NM_001101502	572	1588
mmu-miR-184-3p	D16Ertd472e	NM_025967	5820	1531
mmu-miR-184-3p	6430548M08Rik	NM_001163760	2460	1473
mmu-miR-184-3p	Golga5	NM_001199004	703	1303
mmu-miR-184-3p	Ccdc134	NM_172428	173	1231
mmu-miR-184-3p	Zfp691	NM_183140	520	1095
mmu-miR-184-3p	Sp6	NM_031183	2295	1092
mmu-miR-184-3p	Tsc2	NM_001039363	1105	1064
mmu-miR-184-3p	Ermp1	NM_001081213	5158	1062
mmu-miR-184-3p	2410002I01Rik	NM_183137	1841	1032
mmu-miR-184-3p	AI846148	NM_001033139	2158	969
mmu-miR-184-3p	Pla2g6	NM_001199023	521	951
mmu-miR-184-3p	Efna2	NM_007909	1001	932
mmu-miR-184-3p	Prrx1	NM_175686	1578	929
mmu-miR-184-3p	Unc79	NM_001081017	5681	917
mmu-miR-184-3p	Wasl	NM_028459	3953	899
mmu-miR-184-3p	Tfpi2	NM_009364	81	883
mmu-miR-184-3p	Lamc1	NM_010683	6082	792
mmu-miR-184-3p	4921536K21Rik	NM_026150	837	766
mmu-miR-184-3p	Htr4	NM_008313	1649	643
mmu-miR-184-3p	Gtf3c2	NM_027901	647	638
mmu-miR-184-3p	Trpc4ap	NM_001163452	2574	633
mmu-miR-184-3p	Thoc1	NM_153552	1334	622
mmu-miR-1843b-3p	Zfhx4	NM_030708	11505	38811
mmu-miR-1843b-3p	Sirt1	NM_001159589	416	18468
mmu-miR-1843b-3p	Prkg1	NM_001013833	32	12916
mmu-miR-1843b-3p	Wrnip1	NM_030215	742	1809
mmu-miR-1843b-3p	Slc10a2	NM_011388	1291	1109
mmu-miR-185-5p	Rdh19	NM_147222	14	16609
mmu-miR-185-5p	Scn2a1	NM_001099298	8146	16607
mmu-miR-185-5p	Fgf10	NM_008002	2041	16607
mmu-miR-185-5p	Gabra2	NM_008066	136	16606
mmu-miR-185-5p	Asap2	NM_001004364	4650	16580
mmu-miR-185-5p	Kynu	NM_027552	1956	16580
mmu-miR-185-5p	Efna5	NM_010109	4587	16209
mmu-miR-185-5p	Cybrd1	NM_028593	1274	16209
mmu-miR-185-5p	4931406B18Rik	NM_028737	3497	16209
mmu-miR-185-5p	Six3	NM_011381	89	16208
mmu-miR-185-5p	Pdxk	NM_172134	2668	16199
mmu-miR-185-5p	Foxg1	NM_001160112	1292	15568
mmu-miR-185-5p	Meis1	NM_001193271	2705	15555
mmu-miR-185-5p	Prkcb	NM_008855	7660	15541
mmu-miR-185-5p	Chst1	NM_023850	127	15183
mmu-miR-185-5p	Drp2	NM_010078	3969	14815
mmu-miR-185-5p	Nfat5	NM_018823	8392	14805
mmu-miR-185-5p	Six2	NM_011380	1580	14777
mmu-miR-185-5p	Ywhag	NM_018871	1405	14432
mmu-miR-185-5p	Tyw3	NM_001168358	3617	14425
mmu-miR-185-5p	Mob3b	NM_178061	4265	14399
mmu-miR-185-5p	Lrrc61	NM_001110160	1045	14059
mmu-miR-185-5p	Mylk4	NM_001166030	1804	13167
mmu-miR-185-5p	Mtap1b	NM_008634	11591	12993
mmu-miR-185-5p	Gpr157	NM_177366	4353	12756
mmu-miR-185-5p	AU018091	NM_001004153	2254	12707
mmu-miR-185-5p	Kcnc1	NM_008421	6295	12690
mmu-miR-185-5p	Nova2	NM_001029877	6825	12664
mmu-miR-185-5p	Rpp40	NM_145938	2363	12657
mmu-miR-185-5p	Cdyl2	NM_029441	5174	12632
mmu-miR-185-5p	Ptprz1	NM_001081306	159	12226
mmu-miR-185-5p	Gfra2	NM_008115	2264	11770
mmu-miR-185-5p	Nhsl2	NM_001163610	11981	11729
mmu-miR-185-5p	BC048403	NM_173022	1713	11729
mmu-miR-185-5p	Pax1	NM_008780	1800	11727
mmu-miR-185-5p	Fign	NM_021716	7339	11726
mmu-miR-185-5p	1700025G04Rik	NM_197990	8225	11726
mmu-miR-185-5p	Zfp248	NM_028335	3325	11725
mmu-miR-185-5p	Dnajc1	NM_001190817	2853	11691
mmu-miR-185-5p	Fmo5	NM_001161763	1852	11651
mmu-miR-185-5p	Camk2a	NM_009792	3929	11637
mmu-miR-185-5p	Hoxb9	NM_008270	1120	11354
mmu-miR-185-5p	Kctd12b	NM_175429	3854	11310
mmu-miR-185-5p	Kctd12	NM_177715	5090	11309
mmu-miR-185-5p	Smyd3	NM_027188	2038	11301
mmu-miR-185-5p	Otx1	NM_011023	2531	11298
mmu-miR-185-5p	Dcx	NM_001110222	5236	11239
mmu-miR-185-5p	Piwil1	NM_021311	3103	11236
mmu-miR-185-5p	Ccdc50	NM_001025615	4355	11231
mmu-miR-185-5p	Gsbs	NM_011153	68	11204
mmu-miR-185-5p	Msx2	NM_013601	1810	11192
mmu-miR-185-5p	Rchy1	NM_026557	1601	11190
mmu-miR-185-5p	Faim2	NM_001038658	2115	11184
mmu-miR-185-5p	Insm1	NM_016889	2675	11183
mmu-miR-185-5p	Fry	NM_172887	9859	11167
mmu-miR-185-5p	Cplx3	NM_146223	782	11146
mmu-miR-185-5p	Sp110	NM_175397	1645	11141
mmu-miR-185-5p	Csf2rb2	NM_007781	3133	11086
mmu-miR-185-5p	Hoxc8	NM_010466	1303	11019
mmu-miR-185-5p	Tnfrsf11a	NM_009399	2203	11008
mmu-miR-185-5p	Ap1s3	NM_183027	1619	10953
mmu-miR-185-5p	Dok5	NM_001163686	1421	10942
mmu-miR-185-5p	Kcnj10	NM_001039484	2214	10933
mmu-miR-185-5p	Gm4841	NM_001034859	1752	10897
mmu-miR-185-5p	Dlc1	NM_001194940	5847	10878
mmu-miR-185-5p	Prrx1	NM_001025570	2297	10843
mmu-miR-185-5p	Gpr149	NM_177346	68	10815
mmu-miR-185-5p	Thrb	NM_001113417	2770	10813
mmu-miR-185-5p	Armc2	NM_001034858	4214	10773
mmu-miR-185-5p	Sfxn3	NM_001178012	2342	10336
mmu-miR-185-5p	Pik3r5	NM_177320	3315	10304
mmu-miR-185-5p	Bhlha15	NM_010800	1496	10221
mmu-miR-185-5p	Fgf13	NM_010200	1836	10195
mmu-miR-185-5p	Il7r	NM_008372	89	10191
mmu-miR-185-5p	5730469M10Rik	NM_027464	1240	9999
mmu-miR-185-5p	Dkk1	NM_010051	1490	9958
mmu-miR-185-5p	Ppargc1a	NM_008904	3259	9826
mmu-miR-185-5p	Prdm8	NM_029947	33	9816
mmu-miR-185-5p	BC017612	NM_133214	698	9732
mmu-miR-185-5p	Zfp871	NM_172458	7324	9667
mmu-miR-185-5p	Idi1	NM_145360	1658	9588
mmu-miR-185-5p	Calcrl	NM_018782	2590	9581
mmu-miR-185-5p	Cer1	NM_009887	1025	9519
mmu-miR-185-5p	Prrx1	NM_011127	3279	9504
mmu-miR-185-5p	Lpar3	NM_022983	2135	9503
mmu-miR-185-5p	2010012O05Rik	NM_025563	760	9487
mmu-miR-185-5p	St8sia1	NM_011374	7471	9482
mmu-miR-185-5p	Prdm2	NM_001081355	7039	9482
mmu-miR-185-5p	Kcnk3	NM_010608	1789	9477
mmu-miR-185-5p	Samd14	NM_146025	321	9471
mmu-miR-185-5p	Fgf7	NM_008008	1115	9465
mmu-miR-185-5p	Neurod6	NM_009717	1552	9324
mmu-miR-185-5p	Fam43a	NM_177632	615	9306
mmu-miR-185-5p	Stard5	NM_023377	1950	9283
mmu-miR-185-5p	Zmat3	NM_009517	2113	9279
mmu-miR-185-5p	Zcchc9	NM_145453	1135	9236
mmu-miR-185-5p	Sox1	NM_009233	3386	9205
mmu-miR-185-5p	Adam11	NM_001110778	3408	8767
mmu-miR-185-5p	St8sia3	NM_009182	2396	8674
mmu-miR-185-5p	CK137956	NM_001134733	1837	8670
mmu-miR-185-5p	Ryr2	NM_023868	15489	8669
mmu-miR-185-5p	Rimbp2	NM_001081388	233	8665
mmu-miR-185-5p	0610030E20Rik	NM_026696	3587	8665
mmu-miR-185-5p	C330007P06Rik	NM_029951	1080	8488
mmu-miR-185-5p	Setd7	NM_080793	1499	8440
mmu-miR-185-5p	Vamp5	NM_001080742	562	8273
mmu-miR-185-5p	Kcnmb1	NM_031169	1341	8103
mmu-miR-185-5p	A130010J15Rik	NM_001160359	2920	7751
mmu-miR-185-5p	Piga	NM_011081	2307	7707
mmu-miR-185-5p	Ddit4l	NM_030143	1256	7684
mmu-miR-185-5p	Slc16a10	NM_028247	2196	7655
mmu-miR-185-5p	Pak6	NM_001033254	3372	7569
mmu-miR-185-5p	Samhd1	NM_001139520	2479	7478
mmu-miR-185-5p	Slfn5	NM_183201	3036	7383
mmu-miR-185-5p	Frg1	NM_013522	1019	7313
mmu-miR-185-5p	Tnrc6b	NM_144812	13198	7176
mmu-miR-185-5p	Tacr1	NM_009313	2947	7020
mmu-miR-185-5p	Srd5a3	NM_020611	1388	6975
mmu-miR-185-5p	Utp23	NM_030132	1105	6937
mmu-miR-185-5p	D430041D05Rik	NM_001033347	8133	6929
mmu-miR-185-5p	Acsm2	NM_001177977	2952	6901
mmu-miR-185-5p	Tcp11l2	NM_146008	140	6901
mmu-miR-185-5p	Nfasc	NM_001160316	4003	6894
mmu-miR-185-5p	Tigit	NM_001146325	914	6810
mmu-miR-185-5p	Zfpm2	NM_011766	86	6712
mmu-miR-185-5p	Kcnk1	NM_008430	35	6680
mmu-miR-185-5p	Sypl	NM_013635	2451	6527
mmu-miR-185-5p	Ap3s2	NM_009682	2883	6414
mmu-miR-185-5p	Rpusd2	NM_173450	2723	6401
mmu-miR-185-5p	Rnf152	NM_001160368	6568	6384
mmu-miR-185-5p	Qk	NM_001159516	4027	6243
mmu-miR-185-5p	Ifi203	NM_001045481	2473	6120
mmu-miR-185-5p	Gadl1	NM_028638	2279	6007
mmu-miR-185-5p	Cd59a	NM_001111060	652	5799
mmu-miR-185-5p	Rgs20	NM_001177795	1747	5762
mmu-miR-185-5p	Dmbx1	NM_001025567	1631	5691
mmu-miR-185-5p	Slc25a42	NM_001007570	2191	5535
mmu-miR-185-5p	Tead1	NM_001166584	3172	5521
mmu-miR-185-5p	Msrb3	NM_177092	872	5456
mmu-miR-185-5p	BC089597	NM_145424	36	5432
mmu-miR-185-5p	Kcnj15	NM_001039056	2831	5334
mmu-miR-185-5p	Phactr1	NM_001005740	3167	5328
mmu-miR-185-5p	Mro	NM_027741	2007	5126
mmu-miR-185-5p	Rorb	NM_001043354	8942	5103
mmu-miR-185-5p	Cd38	NM_007646	1254	5085
mmu-miR-185-5p	Rusc1	NM_001083807	493	5014
mmu-miR-185-5p	Slc47a1	NM_026183	1881	4996
mmu-miR-185-5p	Nfix	NM_001081981	35	4966
mmu-miR-185-5p	Dcdc2a	NM_177577	2738	4643
mmu-miR-185-5p	Iars	NM_172015	3955	4635
mmu-miR-185-5p	Cramp1l	NM_020608	4800	4631
mmu-miR-185-5p	Lrp3	NM_001024707	3892	4631
mmu-miR-185-5p	Agl	NM_001081326	8749	4537
mmu-miR-185-5p	Cd200	NM_010818	1964	4391
mmu-miR-185-5p	Phlpp2	NM_001122594	5089	4365
mmu-miR-185-5p	Wfdc13	NM_001012704	960	4360
mmu-miR-185-5p	Klhl18	NM_177771	102	4360
mmu-miR-185-5p	Kcnj16	NM_010604	2707	4350
mmu-miR-185-5p	Wdr37	NM_001039389	2763	4028
mmu-miR-185-5p	Scrt2	NM_001160410	46	3929
mmu-miR-185-5p	Tfap2a	NM_001122948	2880	3895
mmu-miR-185-5p	Fam171a1	NM_001081161	3361	3771
mmu-miR-185-5p	Myocd	NM_145136	4372	3764
mmu-miR-185-5p	Zfp395	NM_199029	2053	3753
mmu-miR-185-5p	Rrm2b	NM_199476	3637	3752
mmu-miR-185-5p	Zfp780b	NM_001081021	4067	3734
mmu-miR-185-5p	Wnt5a	NM_009524	4033	3697
mmu-miR-185-5p	Lrrc4c	NM_178725	3142	3695
mmu-miR-185-5p	BC003965	NM_183150	2466	3506
mmu-miR-185-5p	Zbtb34	NM_001085507	5134	3476
mmu-miR-185-5p	BC052040	NM_001145898	1434	3476
mmu-miR-185-5p	Kank2	NM_145611	3312	3464
mmu-miR-185-5p	Zfp583	NM_001033249	2504	3434
mmu-miR-185-5p	Xiap	NM_009688	3684	3425
mmu-miR-185-5p	9330159F19Rik	NM_001162537	5136	3395
mmu-miR-185-5p	Cflar	NM_207653	4648	3210
mmu-miR-185-5p	Epb4.1l1	NM_001003815	4304	3076
mmu-miR-185-5p	Prr18	NM_178774	2505	3075
mmu-miR-185-5p	Ralgapa2	NM_001033348	7766	3060
mmu-miR-185-5p	Nod2	NM_145857	189	3051
mmu-miR-185-5p	Foxk1	NM_199068	6052	3040
mmu-miR-185-5p	Trim67	NM_198632	3795	3039
mmu-miR-185-5p	Dnajc9	NM_134081	903	2921
mmu-miR-185-5p	Zdhhc3	NM_026917	6802	2810
mmu-miR-185-5p	Clec4a3	NM_001204241	1091	2806
mmu-miR-185-5p	Plxna4	NM_175750	8472	2777
mmu-miR-185-5p	Nicn1	NM_025449	1707	2729
mmu-miR-185-5p	Cct4	NM_009837	699	2723
mmu-miR-185-5p	Plcd1	NM_019676	826	2618
mmu-miR-185-5p	42256	NM_001113486	3515	2603
mmu-miR-185-5p	Hnf4g	NM_013920	2862	2573
mmu-miR-185-5p	Phf2	NM_011078	5063	2569
mmu-miR-185-5p	Pcid2	NM_178708	2007	2523
mmu-miR-185-5p	Tbx5	NM_011537	3603	2514
mmu-miR-185-5p	Arhgap28	NM_172964	5142	2514
mmu-miR-185-5p	Sv2b	NM_001109753	3525	2475
mmu-miR-185-5p	Btn2a2	NM_175938	1985	2453
mmu-miR-185-5p	Myo5a	NM_010864	9297	2443
mmu-miR-185-5p	Foxc1	NM_008592	2347	2385
mmu-miR-185-5p	Atp2b4	NM_213616	4374	2345
mmu-miR-185-5p	Rasgrp1	NM_011246	3438	2313
mmu-miR-185-5p	B3gnt5	NM_001159407	1324	2298
mmu-miR-185-5p	Thada	NM_183021	6357	2228
mmu-miR-185-5p	Aebp2	NM_001005605	2177	2179
mmu-miR-185-5p	Pkp3	NM_001162924	2662	2011
mmu-miR-185-5p	Sipa1l1	NM_001167983	7275	2011
mmu-miR-185-5p	Tsc22d4	NM_023910	344	1966
mmu-miR-185-5p	Ttc4	NM_001172073	2265	1942
mmu-miR-185-5p	Zfp251	NM_001007568	665	1826
mmu-miR-185-5p	Csrnp3	NM_153409	9610	1778
mmu-miR-185-5p	Rybp	NM_019743	4124	1736
mmu-miR-185-5p	Rnf165	NM_001164504	5632	1675
mmu-miR-185-5p	Slc25a16	NM_175194	2102	1667
mmu-miR-185-5p	F830016B08Rik	NM_001101475	2035	1656
mmu-miR-185-5p	Ttyh1	NM_001001454	1316	1633
mmu-miR-185-5p	Vav2	NM_009500	3377	1619
mmu-miR-185-5p	Frmpd3	NM_177750	1371	1591
mmu-miR-185-5p	Oxtr	NM_001081147	1868	1510
mmu-miR-185-5p	Bcl2a1b	NM_007534	178	1481
mmu-miR-185-5p	Epha7	NM_001122889	882	1473
mmu-miR-185-5p	Rps6kb1	NM_001114334	1443	1469
mmu-miR-185-5p	Tyr	NM_011661	1992	1441
mmu-miR-185-5p	Pacsin1	NM_011861	2039	1425
mmu-miR-185-5p	Synj2bp	NM_025292	9785	1418
mmu-miR-185-5p	Acpp	NM_207668	1724	1404
mmu-miR-185-5p	Mapk10	NM_001081567	2065	1390
mmu-miR-185-5p	Ralgps1	NM_175211	666	1370
mmu-miR-185-5p	Ank3	NM_009670	20	1343
mmu-miR-185-5p	Neurl3	NM_153408	2527	1332
mmu-miR-185-5p	Mrc2	NM_008626	5149	1328
mmu-miR-185-5p	Ccdc134	NM_172428	1431	1327
mmu-miR-185-5p	Nr2c2	NM_011630	5345	1311
mmu-miR-185-5p	1200014J11Rik	NM_025818	4776	1308
mmu-miR-185-5p	Golga5	NM_001199004	703	1303
mmu-miR-185-5p	Acsf2	NM_153807	804	1290
mmu-miR-185-5p	Defb22	NM_001002791	566	1282
mmu-miR-185-5p	Nphs1	NM_019459	5566	1263
mmu-miR-185-5p	Trove2	NM_013835	4089	1238
mmu-miR-185-5p	Epha5	NM_007937	358	1219
mmu-miR-185-5p	Msh5	NM_001146215	1440	1214
mmu-miR-185-5p	Exph5	NM_176846	4003	1211
mmu-miR-185-5p	Emilin3	NM_182840	3463	1205
mmu-miR-185-5p	Dhx40	NM_026191	3304	1187
mmu-miR-185-5p	Has3	NM_008217	5170	1160
mmu-miR-185-5p	Ccdc106	NM_146178	540	1144
mmu-miR-185-5p	Slfn9	NM_172796	258	1141
mmu-miR-185-5p	Kif1a	NM_001110315	7753	1141
mmu-miR-185-5p	Mapk1	NM_001038663	76	1140
mmu-miR-185-5p	Slc22a8	NM_001164634	2202	1140
mmu-miR-185-5p	Scn8a	NM_001077499	4887	1140
mmu-miR-185-5p	Pex3	NM_019961	1345	1140
mmu-miR-185-5p	Rad54l2	NM_030730	5508	1140
mmu-miR-185-5p	Tardbp	NM_001003898	4926	1139
mmu-miR-185-5p	Ctxn1	NM_183315	801	1134
mmu-miR-185-5p	Sh3rf1	NM_021506	3367	1133
mmu-miR-185-5p	Esd	NM_016903	1237	1132
mmu-miR-185-5p	Gm239	NM_001033333	2973	1126
mmu-miR-185-5p	2310035C23Rik	NM_029349	1507	1121
mmu-miR-185-5p	Nrxn3	NM_001198587	1188	1107
mmu-miR-185-5p	Tmod2	NM_001038710	5461	1098
mmu-miR-185-5p	Frem1	NM_001198811	4517	1097
mmu-miR-185-5p	Metap2	NM_019648	653	1095
mmu-miR-185-5p	Nup214	NM_172268	7360	1093
mmu-miR-185-5p	Sp6	NM_031183	2295	1092
mmu-miR-185-5p	Stox2	NM_001114311	8179	1091
mmu-miR-185-5p	Pim1	NM_008842	861	1079
mmu-miR-185-5p	Dap3	NM_001164533	3944	1073
mmu-miR-185-5p	Mboat1	NM_153546	923	1068
mmu-miR-185-5p	Ppip5k2	NM_173760	796	1055
mmu-miR-185-5p	Tgtp2	NM_001145164	1757	1050
mmu-miR-185-5p	Tgtp1	NM_011579	1750	1050
mmu-miR-185-5p	Dcaf7	NM_027946	4866	1028
mmu-miR-185-5p	Zfp282	NM_146175	4597	1027
mmu-miR-185-5p	Lag3	NM_008479	261	1009
mmu-miR-185-5p	Mtrr	NM_172480	1176	1007
mmu-miR-185-5p	Ddn	NM_001013741	3477	999
mmu-miR-185-5p	Mtap7d2	NM_001081124	2942	995
mmu-miR-185-5p	Traf3	NM_001048206	2956	982
mmu-miR-185-5p	Cldn7	NM_016887	367	955
mmu-miR-185-5p	Dcakd	NM_026551	173	954
mmu-miR-185-5p	Tbl1xr1	NM_030732	6597	954
mmu-miR-185-5p	Tsc22d2	NM_001081229	6643	947
mmu-miR-185-5p	Gm6588	NM_001177504	1600	943
mmu-miR-185-5p	Foxj2	NM_021899	2861	942
mmu-miR-185-5p	Plce1	NM_019588	6435	942
mmu-miR-185-5p	Olfr691	NM_147061	466	930
mmu-miR-185-5p	Thsd4	NM_001040426	4337	929
mmu-miR-185-5p	Reps2	NM_178256	6009	929
mmu-miR-185-5p	Tmem196	NM_001160385	1123	928
mmu-miR-185-5p	Parp4	NM_001145978	4885	911
mmu-miR-185-5p	Epb4.1l5	NM_145506	6201	910
mmu-miR-185-5p	Snap25	NM_011428	885	906
mmu-miR-185-5p	A830093I24Rik	NM_175431	2018	903
mmu-miR-185-5p	Lactbl1	NM_001243262	968	902
mmu-miR-185-5p	Ddx41	NM_134059	873	901
mmu-miR-185-5p	Iqch	NM_030068	1031	893
mmu-miR-185-5p	Fbxl20	NM_028149	362	893
mmu-miR-185-5p	Dlg3	NM_001177778	1874	872
mmu-miR-185-5p	Hnrnpc	NM_001170981	2110	864
mmu-miR-185-5p	1110008L16Rik	NM_025373	1729	862
mmu-miR-185-5p	Det1	NM_029585	1499	856
mmu-miR-185-5p	Ldlr	NM_010700	2751	847
mmu-miR-185-5p	Mcrs1	NM_016766	103	839
mmu-miR-185-5p	Mocs1	NM_020042	2299	838
mmu-miR-185-5p	Cask	NM_009806	4505	836
mmu-miR-185-5p	Srebf1	NM_011480	3841	836
mmu-miR-185-5p	Fkbp2	NM_001166368	290	835
mmu-miR-185-5p	Ccl28	NM_020279	1957	819
mmu-miR-185-5p	A830080D01Rik	NM_001033472	2613	804
mmu-miR-185-5p	4922505G16Rik	NM_001039557	1910	804
mmu-miR-185-5p	Lpcat3	NM_145130	1572	798
mmu-miR-185-5p	Lamc1	NM_010683	6082	792
mmu-miR-185-5p	4933432B09Rik	NM_029407	2014	789
mmu-miR-185-5p	Myh8	NM_177369	2091	784
mmu-miR-185-5p	Prrc1	NM_028447	4156	783
mmu-miR-185-5p	Olr1	NM_138648	3022	779
mmu-miR-185-5p	Spry1	NM_011896	1524	769
mmu-miR-185-5p	Prss37	NM_026317	920	766
mmu-miR-185-5p	4921536K21Rik	NM_026150	837	766
mmu-miR-185-5p	Lif	NM_001039537	2097	758
mmu-miR-185-5p	Ahi1	NM_001177776	421	753
[truncated: 10,804 more rows]
